# Supplementary material for: Transcriptomic changes due to water deficit define a general soybean response and accession-specific pathways for drought avoidance
Source: BMC Plant Biol. 2015 Feb 3;15:26. doi: 10.1186/s12870-015-0422-8 (PMC4322458; doi:10.1186/s12870-015-0422-8)
Supplement: Additional file 2: — An Excel spreadsheet containing all genes, their expression categories, and log 2 ratios for genotypic difference and environmental responses. 'Untested' genes are not included. [file 12870_2015_422_MOESM2_ESM.xls]

## Sheet: Sheet1
gene	type	genotypic difference per time-point (log2(delta-FPKM))	0hr	6hr	12hr	24hr	environmental difference (relative to 0hr) for each timpoint in PI background ( log2(delta-FPKM))	0hr	6hr	12hr	24hr	environmental difference (relative to 0hr) for each timpoint in Benning background (log2(delta-FPKM))	0hr	6hr	12hr	24hr
Glyma03g03790	Constant	gDiff	-0.343629	-0.607731	-0.23438	-0.814295	eDiffP	0	-0.517183	0.582869	0.662486	eDiffB	0	-0.25308	0.47362	1.13315	XLOC_005508	8
Glyma14g40590	Constant	gDiff	-0.195317	-0.4661	-0.398812	0.520457	eDiffP	0	-0.530428	-0.417002	0.790604	eDiffB	0	-0.259644	-0.213507	0.0748308	XLOC_037197	8
Glyma03g02470	Low_expression	gDiff	-0.687754	-0.391929	-0.571221	0	eDiffP	0	1.06287	0.541287	0	eDiffB	0	0.767044	0.424754	0	XLOC_006746	8
Glyma14g17090	Low_expression	gDiff	0	0	0	0	eDiffP	0	0	0	0	eDiffB	0	0	0	0	XLOC_037802	8
Glyma15g35910	Low_expression	gDiff	0	0	0	0	eDiffP	0	0	0	0	eDiffB	0	0	0	0	XLOC_039371	0
Glyma07g37500	Low_expression	gDiff	-0.134874	0	0	0	eDiffP	0	0	-0.297721	0	eDiffB	0	0	0	0	XLOC_017049	8
Glyma02g15590	E-only	gDiff	-0.0256362	-0.371417	0.0433265	-0.115446	eDiffP	0	0.0540855	1.38325	2.19689	eDiffB	0	0.399866	1.31429	2.28669	XLOC_003006	7
Glyma09g15310	Constant	gDiff	-0.0861733	0.0705656	-0.221817	0.0612912	eDiffP	0	0.236779	0.0262148	-0.199791	eDiffB	0	0.0800403	0.161858	-0.347255	XLOC_023902	8
Glyma07g06060	Low_expression	gDiff	0.701358	0	0	0	eDiffP	0	0	0	0	eDiffB	0	0	0	0	XLOC_017459	8
Glyma08g44031	GxE	gDiff	-2.43997	-1.90002	-1.0759	-0.471646	eDiffP	0	0.736008	1.9758	1.05959	eDiffB	0	0.196066	0.611739	-0.908727	XLOC_021861	7
Glyma07g03730	E-only	gDiff	-0.488675	0.214784	-0.175928	1.18198	eDiffP	0	1.65105	1.37053	2.71532	eDiffB	0	0.947594	1.05779	1.04466	XLOC_016002	8
Glyma15g20870,Glyma15g20900	E-only	gDiff	-0.173935	-0.440228	0.0995669	-0.0561113	eDiffP	0	-1.87431	-1.9202	-2.04828	eDiffB	0	-1.60802	-2.19371	-2.16611	XLOC_039186	7
Glyma10g42940	E-only	gDiff	0.0315978	-0.140807	-0.285119	-0.0704313	eDiffP	0	0.50375	0.53571	1.25124	eDiffB	0	0.676155	0.852427	1.35327	XLOC_026174	8
Glyma17g11301	E-only	gDiff	-0.183073	-0.0239818	-0.271739	-0.243092	eDiffP	0	0.256306	0.263554	0.919522	eDiffB	0	0.0972144	0.35222	0.979541	XLOC_044885	8
Glyma09g35050,Glyma09g35061	GandE-ambiguous	gDiff	0.0939412	-3.09677	-0.335614	-1.16246	eDiffP	0	-1.2548	1.28963	2.42756	eDiffB	0	1.93591	1.71918	3.68396	XLOC_023090	5
Glyma13g36290	E-only	gDiff	0.0289666	-0.102247	-0.0175296	-0.465227	eDiffP	0	1.00094	1.51219	2.43327	eDiffB	0	1.13215	1.55868	2.92747	XLOC_035688	8
Glyma15g01990	ambiguous	gDiff	-1.42605	-1.29781	-0.453724	0.231942	eDiffP	0	1.7302	2.11114	2.79961	eDiffB	0	1.60196	1.13881	1.14162	XLOC_038341	5
Glyma11g09080	Low_expression	gDiff	0	0	0	0	eDiffP	0	0	0	0	eDiffB	0	0	0	0	XLOC_029356	7
Glyma01g42730	Constant	gDiff	0.0885479	0.567759	0.218768	0.899753	eDiffP	0	0.273447	0.0347011	-0.710237	eDiffB	0	-0.205764	-0.0955187	-1.52144	XLOC_001049	8
Glyma16g21605	Constant	gDiff	-0.113379	-0.175564	-0.114721	-0.198667	eDiffP	0	0.404096	0.259587	-0.464248	eDiffB	0	0.466281	0.260928	-0.37896	XLOC_042487	8
Glyma09g27100	GxE	gDiff	0.0271799	1.63163	0.574839	0	eDiffP	0	-0.0812438	-0.333173	-3.69635	eDiffB	0	-1.68569	-0.880833	-5	XLOC_022764	7
Glyma07g33021	Constant	gDiff	0.0822339	-0.0184193	0.307511	-0.205017	eDiffP	0	-0.128427	-0.233202	-0.505278	eDiffB	0	-0.0277733	-0.45848	-0.218028	XLOC_016862	8
Glyma05g08931	E-only	gDiff	-0.0577182	-0.292289	0.0431957	0.104077	eDiffP	0	0.934413	1.10547	1.68134	eDiffB	0	1.16898	1.00456	1.51954	XLOC_011837	8
Glyma02g36720	Low_expression	gDiff	0	0	0	0	eDiffP	0	0	0	0	eDiffB	0	0	0	0	XLOC_003341	7
Glyma05g31710	E-only	gDiff	-0.231703	-0.0727292	-0.33714	-0.25743	eDiffP	0	1.59828	2.15218	4.02359	eDiffB	0	1.43931	2.25761	4.04931	XLOC_011206	7
Glyma04g38370	Low_expression	gDiff	0.0631908	-0.158741	-0.0743049	0	eDiffP	0	-0.260539	-0.292892	0	eDiffB	0	-0.0386067	-0.155396	0	XLOC_010056	8
Glyma07g31015	Low_expression	gDiff	0	0	0	0	eDiffP	0	0	0	0	eDiffB	0	0	0	0	XLOC_016777	3
Glyma13g34700	ambiguous	gDiff	-0.325572	1.43226	0.178076	-0.585218	eDiffP	0	0.702458	-0.12614	-0.785331	eDiffB	0	-1.05537	-0.629788	-0.525685	XLOC_035624	5
Glyma08g25510	GandE-ambiguous	gDiff	0	0	1.67309	0.292442	eDiffP	0	0	5	5	eDiffB	0	0	0	5	XLOC_019677	5
Glyma03g01100	E-only	gDiff	-0.0321313	-0.363284	0.00560995	0.109186	eDiffP	0	0.738269	1.11532	1.19407	eDiffB	0	1.06942	1.07758	1.05275	XLOC_006688	8
Glyma07g30451	Constant	gDiff	-0.117569	0.00701007	0.100036	0.271183	eDiffP	0	0.360969	0.146651	-0.562579	eDiffB	0	0.23639	-0.0709536	-0.951331	XLOC_016757	8
Glyma12g07510	E-only	gDiff	0.0393922	1.32095	0.762363	0	eDiffP	0	2.07131	1.1125	-5	eDiffB	0	0.789752	0.389524	-5	XLOC_031721	7
Glyma08g02790	Constant	gDiff	-0.126342	0.0369665	0.253968	0.111547	eDiffP	0	0.492636	0.638725	0.832245	eDiffB	0	0.329327	0.258414	0.594356	XLOC_018598	8
Glyma11g00640	Constant	gDiff	-0.0195015	-0.170058	0.01996	-0.330323	eDiffP	0	0.075001	0.0557954	0.268964	eDiffB	0	0.225557	0.0163339	0.579785	XLOC_027662	8
Glyma18g42217	E-ambiguous	gDiff	0	0	0	-0.778806	eDiffP	0	0	0	0	eDiffB	0	0	0	5	XLOC_046575	7
Glyma11g12580	E-only	gDiff	0.0441376	-0.259809	-0.146165	-0.11282	eDiffP	0	0.724166	0.902946	0.869632	eDiffB	0	1.02811	1.09325	1.02659	XLOC_028235	8
Glyma02g11100	E-ambiguous	gDiff	0.127974	-0.787617	1.11327	0	eDiffP	0	-1.28554	-1.50293	-5	eDiffB	0	-0.369948	-2.48823	-5	XLOC_002829	6
Glyma11g13760	E-only	gDiff	-0.00815603	-0.0338785	0.332347	0.66302	eDiffP	0	-2.20497	-2.14313	-1.71278	eDiffB	0	-2.17925	-2.48363	-2.38395	XLOC_028293	7
Glyma01g44930	ambiguous	gDiff	-1.16819	-1.52037	-1.69713	-0.414035	eDiffP	0	-0.100686	0.255062	1.96936	eDiffB	0	0.251495	0.784007	1.21521	XLOC_001148	5
Glyma01g20670	E-only	gDiff	-0.0234775	-0.280217	0.0918771	0.0518709	eDiffP	0	0.364911	0.63436	0.945678	eDiffB	0	0.621651	0.519005	0.87033	XLOC_000406	8
Glyma08g16180	E-only	gDiff	0.071427	0.131697	0.0457075	-0.424582	eDiffP	0	-0.103322	-0.494933	-1.79038	eDiffB	0	-0.163592	-0.469213	-1.29437	XLOC_019239	8
Glyma02g39010	GxE	gDiff	1.70076	0	0	0	eDiffP	0	-0.463996	-1.24339	-5	eDiffB	0	0	0	0	XLOC_004921	8
Glyma09g00630	E-only	gDiff	-0.419306	-0.188515	-0.397788	-0.229669	eDiffP	0	2.0748	2.45602	4.15038	eDiffB	0	1.84401	2.43451	3.96074	XLOC_022070	7
Glyma05g11654	Low_expression	gDiff	0	0	0	0	eDiffP	0	0	0	0	eDiffB	0	0	0	0	XLOC_010710	8
Glyma13g40061	Low_expression	gDiff	0	0	0	0	eDiffP	0	0	0	0	eDiffB	0	0	0	0	XLOC_035873	2
Glyma06g10450	Low_expression	gDiff	0	0	0	0	eDiffP	0	0	0	0.126066	eDiffB	0	0	0	0	XLOC_014769	8
Glyma02g04631	ambiguous	gDiff	0.65028	-0.616316	0.307588	0	eDiffP	0	-2.48406	-1.53715	-2.11616	eDiffB	0	-1.21747	-1.19445	0	XLOC_004011	6
Glyma10g31265	Low_expression	gDiff	0	0	0	0	eDiffP	0	0	0	0	eDiffB	0	0	0	0	XLOC_025609	3
Glyma10g39010	E-ambiguous	gDiff	-0.277703	-0.775982	-0.132249	0.178468	eDiffP	0	1.06336	2.76634	5.1693	eDiffB	0	1.56164	2.62089	4.71313	XLOC_027393	5
Glyma08g17190	Low_expression	gDiff	0.130917	0	0	0	eDiffP	0	0	0	0	eDiffB	0	0	0	0	XLOC_021118	6
Glyma10g03621	Low_expression	gDiff	0	0.202907	-0.0459815	0	eDiffP	0	0	0	0	eDiffB	0	0	0	0	XLOC_024925	8
Glyma13g18291	E-only	gDiff	0	0	0	0.596172	eDiffP	0	0	0	5	eDiffB	0	0	0	5	XLOC_034886	8
Glyma12g33543	E-only	gDiff	-0.426483	0.0132014	0.075433	0.118963	eDiffP	0	1.7606	1.88906	2.39596	eDiffB	0	1.32091	1.38714	1.85051	XLOC_031236	8
Glyma03g12141	Constant	gDiff	-0.0618428	-0.00395823	-0.0795706	-0.298068	eDiffP	0	-0.0915015	-0.050391	-0.561866	eDiffB	0	-0.149386	-0.0326632	-0.325641	XLOC_005670	7
Glyma20g30910	E-ambiguous	gDiff	-0.638487	0.226481	0.650395	0.897529	eDiffP	0	2.53491	2.74865	0.752083	eDiffB	0	1.66995	1.45977	-0.783933	XLOC_051884	5
Glyma10g06835	Low_expression	gDiff	1.0798	0	0	0	eDiffP	0	0	0	0	eDiffB	0	0	0	0	XLOC_025072	2
Glyma11g09420	E-ambiguous	gDiff	0	0	0	-1.35884	eDiffP	0	0	0	0	eDiffB	0	0	0	5	XLOC_028096	8
Glyma03g41161	Low_expression	gDiff	0.153504	0	0	0	eDiffP	0	0	-0.934653	0	eDiffB	0	0	0	0	XLOC_007864	8
Glyma05g17460	E-only	gDiff	0.281208	-0.765323	-0.319696	-0.434126	eDiffP	0	-1.93129	-1.48879	-0.89663	eDiffB	0	-0.884757	-0.88789	-0.181297	XLOC_010768	8
Glyma02g05570	Constant	gDiff	-0.343927	-0.117529	-0.083472	-0.214862	eDiffP	0	0.668652	0.615283	0.863454	eDiffB	0	0.442254	0.354828	0.734389	XLOC_004054	8
Glyma04g41590	Low_expression	gDiff	0.395867	0	0	0	eDiffP	0	0	-0.775811	0	eDiffB	0	0	0	0	XLOC_010192	8
Glyma20g16070	ambiguous	gDiff	0.322135	-0.76068	-0.588007	1.30519	eDiffP	0	0.224226	0.820225	1.05258	eDiffB	0	1.30704	1.73037	0.0695249	XLOC_052544	6
Glyma12g09020	ambiguous	gDiff	-0.393754	0.408373	0.375299	0	eDiffP	0	1.19184	0.377818	0	eDiffB	0	0.389711	-0.391234	0	XLOC_031793	6
Glyma06g17610	E-ambiguous	gDiff	-0.244582	0.0901062	0.072669	0.947496	eDiffP	0	4.9162	5.3576	5.49235	eDiffB	0	4.58151	5.04035	4.30027	XLOC_015099	4
Glyma17g14620	E-ambiguous	gDiff	-1.16877	-1.30335	-1.51518	1.27366	eDiffP	0	2.61773	2.95039	5.64344	eDiffB	0	2.7523	3.29679	3.20101	XLOC_045037	6
Glyma10g04170	Low_expression	gDiff	0	0	0	0	eDiffP	0	0	0	0	eDiffB	0	0	0	0	XLOC_024951	3
Glyma10g38861	Constant	gDiff	-0.14781	-0.167922	0.30291	-0.470601	eDiffP	0	-0.116484	-0.0499414	-0.661007	eDiffB	0	-0.0963727	-0.500661	-0.338216	XLOC_027384	8
Glyma18g15552	ambiguous	gDiff	0.326952	-1.65122	-1.40528	0.294931	eDiffP	0	-0.696818	-1.24682	0.276841	eDiffB	0	1.28136	0.485415	0.308862	XLOC_047646	5
Glyma07g06766	Low_expression	gDiff	0	0	0	0	eDiffP	0	0	0	0	eDiffB	0	0	0	0	XLOC_017494	3
Glyma06g07520	E-only	gDiff	-0.216899	-0.257474	-0.242918	0.399852	eDiffP	0	0.0517275	0.315415	1.79175	eDiffB	0	0.0923022	0.341434	1.175	XLOC_013043	8
Glyma02g18620	E-only	gDiff	-0.0810056	0.0959889	-0.652498	-0.139966	eDiffP	0	-1.57691	-1.49375	-0.999935	eDiffB	0	-1.7539	-0.922256	-0.940975	XLOC_004588	8
Glyma02g36510	Constant	gDiff	0.142367	-0.393284	0.287183	0.529997	eDiffP	0	-0.193318	0.272396	-0.469158	eDiffB	0	0.342333	0.12758	-0.856788	XLOC_003330	8
Glyma16g30100	Low_expression	gDiff	0	0	0	-0.0864861	eDiffP	0	0	0	0	eDiffB	0	0	0	0	XLOC_042792	8
Glyma05g00351	GandE-ambiguous	gDiff	0.0170425	-0.644283	-2.69711	1.38453	eDiffP	0	-5.23427	-5.41856	-3.22094	eDiffB	0	-4.57295	-2.70441	-4.58843	XLOC_010318	5
Glyma14g17690	E-only	gDiff	-0.418997	0.303907	-0.0543801	-0.15841	eDiffP	0	1.49498	1.37482	0.673979	eDiffB	0	0.772077	1.0102	0.413392	XLOC_037808	8
Glyma09g40050	ambiguous	gDiff	0.213297	0.900675	1.21695	0	eDiffP	0	-0.114156	-0.406113	0	eDiffB	0	-0.801534	-1.40976	0	XLOC_023332	8
Glyma08g26830	Constant	gDiff	-0.742168	0.324429	-0.505678	0.100764	eDiffP	0	0.183527	-0.28041	0.635609	eDiffB	0	-0.88307	-0.516899	-0.207323	XLOC_021473	7
Glyma17g07700	E-only	gDiff	-0.168789	-0.320848	-0.517312	0.300227	eDiffP	0	-1.22768	-1.57331	-0.0223185	eDiffB	0	-1.07562	-1.22478	-0.491335	XLOC_044710	7
Glyma02g00390	Constant	gDiff	-0.0126229	-0.135315	-0.0563549	-0.529484	eDiffP	0	0.211664	0.208794	0.486434	eDiffB	0	0.334356	0.252526	1.00329	XLOC_003846	8
Glyma13g26530	Low_expression	gDiff	-0.521491	0	0	0	eDiffP	0	0	0	0	eDiffB	0	0	0	0	XLOC_033419	8
Glyma02g06040	Low_expression	gDiff	0.58763	-0.017175	0.48395	0	eDiffP	0	-1.61373	-0.968604	0	eDiffB	0	-1.00893	-0.864924	0	XLOC_004078	8
Glyma02g30846	E-only	gDiff	0.191829	0.246689	0.186137	0	eDiffP	0	-0.593417	-0.719892	-5	eDiffB	0	-0.648277	-0.714199	-5	XLOC_004693	8
Glyma12g35060	Low_expression	gDiff	0.349958	0	0	0	eDiffP	0	0	0	0	eDiffB	0	0	0	0	XLOC_032436	8
Glyma10g11378	Constant	gDiff	1.37019	0	0	0	eDiffP	0	0	-2.11035	0	eDiffB	0	0	0	0	XLOC_026657	7
Glyma05g05635	Low_expression	gDiff	0	0	0	-0.25804	eDiffP	0	0	0	0	eDiffB	0	0	0	0	XLOC_010550	8
Glyma14g33981	Low_expression	gDiff	0	-0.346225	0.199725	0.0358169	eDiffP	0	0	0	0	eDiffB	0	0.675094	0.599147	0.875861	XLOC_036930	7
Glyma09g30670	Low_expression	gDiff	-0.616524	0.266492	0	-0.416557	eDiffP	0	-0.219743	0	-0.123391	eDiffB	0	-1.10276	-1.06106	-0.323359	XLOC_024230	8
Glyma08g11020	E-only	gDiff	-0.0562199	-0.162067	-0.160057	-1.11102	eDiffP	0	-0.217377	-0.474833	-1.82208	eDiffB	0	-0.111531	-0.370996	-0.76728	XLOC_020829	8
Glyma20g22850	E-only	gDiff	0.114306	-0.153771	-0.0682838	0.170307	eDiffP	0	0.405554	0.571462	0.848006	eDiffB	0	0.67363	0.754051	0.792006	XLOC_051517	8
Glyma07g33511	GandE-ambiguous	gDiff	0.602674	-5	0	1.78713	eDiffP	0	-5	-5	-2.90805	eDiffB	0	-3.22918	-5	-4.0925	XLOC_018186	6
Glyma15g43210	E-only	gDiff	-0.104591	0.0737222	0.318004	0.202727	eDiffP	0	-0.553366	-0.585669	-0.836022	eDiffB	0	-0.73168	-1.00826	-1.14334	XLOC_040882	7
Glyma06g21710	Low_expression	gDiff	0.309428	0.138674	-0.00976759	0	eDiffP	0	-0.412291	-0.335643	0	eDiffB	0	-0.241537	-0.0164479	0	XLOC_013679	7
Glyma20g29040	ambiguous	gDiff	0.520194	0.0880452	-0.11891	-0.627912	eDiffP	0	0.683258	0.92841	0.437252	eDiffB	0	1.11541	1.56751	1.58536	XLOC_051796	6
Glyma15g08480	GandE-ambiguous	gDiff	-0.541359	-1.68068	-1.01825	-0.334993	eDiffP	0	-1.03871	-0.0933027	3.26156	eDiffB	0	0.100611	0.383586	3.05519	XLOC_038656	5
Glyma09g12440	Low_expression	gDiff	0	-1.02171	-0.58973	0	eDiffP	0	0	0	0	eDiffB	0	0	0	0	XLOC_022516	7
Glyma13g20170	GandE-ambiguous	gDiff	0	0	0.257142	-0.183993	eDiffP	0	0	0	5	eDiffB	0	0	0	5	XLOC_034962	6
Glyma04g06560	Constant	gDiff	-0.0897665	-0.187301	-0.217349	-0.553865	eDiffP	0	0.30033	0.289615	0.642991	eDiffB	0	0.397865	0.417198	1.10709	XLOC_009425	8
Glyma08g03670	Low_expression	gDiff	0.50777	0	0	0	eDiffP	0	0	0	0	eDiffB	0	0	0	0	XLOC_020498	5
Glyma03g25661	ambiguous	gDiff	-0.48572	-0.0973716	-0.751071	1.46492	eDiffP	0	0.502612	0.190053	0.132498	eDiffB	0	0.114263	0.455403	-1.81814	XLOC_005891	5
Glyma03g40960	Low_expression	gDiff	0	0	0.0172326	0	eDiffP	0	-0.150002	-0.254905	0	eDiffB	0	0	0	0	XLOC_007855	8
Glyma18g46420	E-only	gDiff	-0.204847	0.464368	-0.0896982	0.836765	eDiffP	0	1.64372	0.833169	-0.503756	eDiffB	0	0.974508	0.71802	-1.54537	XLOC_048154	7
Glyma07g13211	Constant	gDiff	0.157705	0.386521	0.370942	-0.433931	eDiffP	0	-0.22045	-0.240306	-0.316273	eDiffB	0	-0.449265	-0.453543	0.275364	XLOC_017722	8
Glyma18g46730	E-only	gDiff	-0.292241	0.0943165	-0.00803274	0.303026	eDiffP	0	2.17422	2.31088	2.26208	eDiffB	0	1.78766	2.02667	1.66681	XLOC_048172	7
Glyma18g40617	ambiguous	gDiff	0.265666	1.01168	0.816883	0	eDiffP	0	0.609231	1.32271	-1.24541	eDiffB	0	-0.136784	0.771493	0	XLOC_047971	5
Glyma05g27060	Low_expression	gDiff	-0.0186162	0	0	0	eDiffP	0	0.202701	0	0	eDiffB	0	0	0	0	XLOC_012176	8
Glyma17g00511	Constant	gDiff	0.00186262	-0.18023	-0.0381303	-0.603572	eDiffP	0	0.318786	0.372188	-0.0411432	eDiffB	0	0.500879	0.412181	0.564291	XLOC_043023	8
Glyma05g25630	Low_expression	gDiff	0.524599	0	0	0	eDiffP	0	0	0	0	eDiffB	0	-0.644682	0	0	XLOC_012106	8
Glyma11g35610	E-only	gDiff	0.428589	0	0	0.371724	eDiffP	0	-4.68135	-5	-3.87929	eDiffB	0	-5	-5	-3.82242	XLOC_030119	7
Glyma03g33763	E-ambiguous	gDiff	0.383627	1.61182	0.486327	0.194889	eDiffP	0	-0.246712	-1.0115	-2.93852	eDiffB	0	-1.47491	-1.1142	-2.74978	XLOC_006234	2
Glyma19g41360	Constant	gDiff	-0.327161	0.2946	-0.236407	-0.156881	eDiffP	0	0.607359	0.251934	-0.275568	eDiffB	0	-0.0144013	0.16118	-0.445848	XLOC_050833	8
Glyma10g41960	GxE	gDiff	1.82245	0	0	5	eDiffP	0	-5	-5	0.143496	eDiffB	0	0	0	0	XLOC_026124	7
Glyma07g34380	ambiguous	gDiff	-0.0523557	0.0622289	-0.9904	0	eDiffP	0	1.44176	0.389213	0	eDiffB	0	1.32718	1.32726	0	XLOC_016920	5
Glyma18g17970	Low_expression	gDiff	0	0	0	0	eDiffP	0	0.738027	-0.28794	0	eDiffB	0	0	0	0	XLOC_047692	6
Glyma01g37040	Low_expression	gDiff	-0.889344	0	0	0	eDiffP	0	0	0	-0.725141	eDiffB	0	-1.7407	0	0	XLOC_001948	8
Glyma02g11400	E-only	gDiff	0.266601	0.0581083	-0.401004	0.687687	eDiffP	0	1.10874	1.04754	2.07017	eDiffB	0	1.31723	1.71515	1.64908	XLOC_002841	7
Glyma06g36290	Low_expression	gDiff	0	0	0	-0.190046	eDiffP	0	0	0	0	eDiffB	0	0	0	0	XLOC_013868	7
Glyma02g40920	E-only	gDiff	-0.294798	-0.138705	-0.414609	0.252099	eDiffP	0	1.41751	1.21473	1.74071	eDiffB	0	1.26142	1.33454	1.19381	XLOC_003509	8
Glyma03g36840	E-ambiguous	gDiff	-0.490455	0.958562	-0.144223	0	eDiffP	0	-0.0971849	-0.362166	-4.6187	eDiffB	0	-1.5462	-0.708398	-5	XLOC_007647	5
Glyma18g05590	E-only	gDiff	0.0482085	0.291598	-0.0565301	0.790175	eDiffP	0	-0.727556	-0.77967	-1.47016	eDiffB	0	-0.970945	-0.674932	-2.21213	XLOC_047325	8
Glyma18g06435	E-only	gDiff	0.0709445	0.196279	0.3151	0	eDiffP	0	-0.849764	-0.788606	0	eDiffB	0	-0.975098	-1.03276	0	XLOC_045888	8
Glyma06g16130	E-only	gDiff	0	0.313101	0.0391992	0.363377	eDiffP	0	1.61892	1.59924	2.87798	eDiffB	0	0	0	5	XLOC_015030	8
Glyma15g17221	E-ambiguous	gDiff	-0.55521	0.772023	-0.28645	0.399295	eDiffP	0	1.05758	-0.20968	-3.40949	eDiffB	0	-0.269652	-0.47844	-4.364	XLOC_040353	5
Glyma10g01520	Constant	gDiff	0.385412	0.37775	-0.0217775	0.0321793	eDiffP	0	0.408127	0.0634743	-0.942189	eDiffB	0	0.415789	0.470664	-0.588956	XLOC_024828	8
Glyma19g01650	E-only	gDiff	-0.302242	-0.0445884	-0.381968	-0.944296	eDiffP	0	-2.51171	-2.49545	-2.70176	eDiffB	0	-2.76937	-2.41572	-2.0597	XLOC_049869	7
Glyma13g20470	Low_expression	gDiff	0.716282	0	0	0	eDiffP	0	0	-1.68839	0	eDiffB	0	0	0	0	XLOC_033144	5
Glyma03g33440	Low_expression	gDiff	0.63512	0	0	0	eDiffP	0	0	0	0	eDiffB	0	0	0	0	XLOC_006219	8
Glyma08g44060	ambiguous	gDiff	-0.491369	-0.716276	0.66437	-0.591392	eDiffP	0	0.262115	1.04047	-0.517086	eDiffB	0	0.487022	-0.115271	-0.417063	XLOC_021864	4
Glyma13g17591	E-only	gDiff	-0.857463	-0.0884752	-0.2226	-0.615245	eDiffP	0	0.946217	1.04341	2.9686	eDiffB	0	0.177229	0.408542	2.72638	XLOC_034855	7
Glyma07g39000	Low_expression	gDiff	0	0.161627	-1.44461	0.866706	eDiffP	0	0	0	0	eDiffB	0	0	0	0	XLOC_017124	7
Glyma19g12410	E-only	gDiff	-0.0544197	0.30789	0.119702	-0.0939036	eDiffP	0	0.0807337	0.118912	1.91116	eDiffB	0	-0.281576	-0.0552097	1.95064	XLOC_048820	8
Glyma11g09825	Low_expression	gDiff	0	0	0	0	eDiffP	0	0	0	0	eDiffB	0	0	0	0	XLOC_029395	8
Glyma08g15330	Low_expression	gDiff	0	0.00470079	0.562738	-0.687963	eDiffP	0	0	0	0	eDiffB	0	0	0	0	XLOC_021037	8
Glyma08g40420	E-ambiguous	gDiff	-0.64779	-0.296025	0.336547	0.0257845	eDiffP	0	-0.887053	-0.965999	-2.17788	eDiffB	0	-1.23882	-1.95034	-2.85145	XLOC_021703	6
Glyma07g13802	ambiguous	gDiff	5.20479	-0.000486914	-1.05751	2.10866	eDiffP	0	-3.41145	-3.38309	-1.30921	eDiffB	0	1.79383	2.87921	1.78692	XLOC_017742	5
Glyma18g51250	Low_expression	gDiff	0	0	0	0	eDiffP	0	0	0	0	eDiffB	0	0	0	0	XLOC_046971	3
Glyma13g26100	E-only	gDiff	0.28964	0.141757	-0.283912	0	eDiffP	0	1.08363	0.930804	-1.58889	eDiffB	0	1.23151	1.50436	0	XLOC_035230	8
Glyma13g17790	ambiguous	gDiff	-0.395648	-0.364942	-0.983714	0.338289	eDiffP	0	-1.82821	-2.2444	-0.835008	eDiffB	0	-1.85892	-1.65633	-1.56895	XLOC_033015	6
Glyma06g22760	Low_expression	gDiff	0.148595	0.782569	0.0494362	0	eDiffP	0	0.824231	0.292419	0	eDiffB	0	0.190257	0.391577	0	XLOC_015289	5
Glyma12g06860	Constant	gDiff	-0.664083	0.15744	0.0121066	0.0577555	eDiffP	0	0.56747	0.203042	0.55905	eDiffB	0	-0.254052	-0.473147	-0.162788	XLOC_030558	8
Glyma10g23650	Low_expression	gDiff	0	0	0	0	eDiffP	0	0	0	0	eDiffB	0	0	0	0	XLOC_026817	7
Glyma13g03270	Constant	gDiff	0.226389	-0.214001	0.024048	-0.0729134	eDiffP	0	-1.03129	-0.57525	-0.8435	eDiffB	0	-0.590899	-0.372909	-0.544197	XLOC_032629	8
Glyma03g02240	Constant	gDiff	-0.0450218	0.0704249	0.0677851	0.327715	eDiffP	0	0.276845	0.0793057	0.220352	eDiffB	0	0.161399	-0.0335012	-0.152385	XLOC_005449	8
Glyma06g15520	E-ambiguous	gDiff	0.474402	-0.00998753	0.966343	0	eDiffP	0	-2.22758	-1.89747	-5	eDiffB	0	-1.74319	-2.38941	-5	XLOC_015004	6
Glyma02g45430	E-only	gDiff	-0.0479219	0.250226	-0.489063	0.678767	eDiffP	0	0.599685	-0.0994578	-1.19191	eDiffB	0	0.301537	0.341683	-1.9186	XLOC_003713	7
Glyma05g27890	Low_expression	gDiff	-0.428898	0	0	0	eDiffP	0	0.194313	0	0	eDiffB	0	0	0	0	XLOC_011032	8
Glyma11g05750	E-only	gDiff	0.199625	0	0	0	eDiffP	0	-3.61438	-3.24606	-5	eDiffB	0	-5	-5	-5	XLOC_029226	8
Glyma08g42800	GandE-ambiguous	gDiff	0	-1.22295	-1.84478	-0.345626	eDiffP	0	5	5	5	eDiffB	0	5	5	5	XLOC_020080	6
Glyma01g44910	Low_expression	gDiff	0.188249	0	0	0	eDiffP	0	0	0	0	eDiffB	0	0	0	0	XLOC_002307	7
Glyma11g35570	E-only	gDiff	-0.207107	-0.34232	-0.354118	0.244239	eDiffP	0	0.212624	0.457925	1.50785	eDiffB	0	0.347837	0.604936	1.0565	XLOC_030115	8
Glyma07g23736	Low_expression	gDiff	0.122748	-0.172565	0	0	eDiffP	0	-1.20799	-1.05418	0	eDiffB	0	-0.912681	0	0	XLOC_016658	7
Glyma10g36280	Low_expression	gDiff	0.278777	-0.412991	0.534963	0	eDiffP	0	-0.900759	-0.341869	0	eDiffB	0	-0.208991	-0.598055	0	XLOC_027267	8
Glyma19g37971	Constant	gDiff	-0.350333	0.090407	-0.0921362	-0.33949	eDiffP	0	0.65335	0.86435	0.767237	eDiffB	0	0.21261	0.606154	0.756395	XLOC_049464	8
Glyma01g44833	E-only	gDiff	-0.151804	0.769531	0.506673	0.0239599	eDiffP	0	-1.5416	-1.45678	-2.04414	eDiffB	0	-2.46294	-2.11526	-2.2199	XLOC_002304	8
Glyma10g37030	E-ambiguous	gDiff	0	0	0.0395795	-1.10528	eDiffP	0	0	0	5	eDiffB	0	0	0	5	XLOC_027301	6
Glyma08g47710	Constant	gDiff	0.64337	0	0	0	eDiffP	0	0	0	0	eDiffB	0	0	0	0	XLOC_022019	7
Glyma05g37370	Constant	gDiff	-0.108222	-0.0703553	-0.0713465	-0.167736	eDiffP	0	0.588107	0.55734	0.762227	eDiffB	0	0.55024	0.520464	0.821741	XLOC_011462	8
Glyma08g43480	E-only	gDiff	-0.201188	-0.0740588	-0.0395071	0.230587	eDiffP	0	0.357823	0.315818	1.23585	eDiffB	0	0.230694	0.154137	0.804074	XLOC_020113	8
Glyma08g14760	Low_expression	gDiff	0.568937	0	0	0	eDiffP	0	0	0	0	eDiffB	0	0	0	0	XLOC_021009	8
Glyma19g43630	ambiguous	gDiff	-0.896048	-0.248375	-0.391341	0.00771124	eDiffP	0	0.786625	0.691002	1.28715	eDiffB	0	0.138953	0.186295	0.383394	XLOC_050942	6
Glyma11g12130	E-only	gDiff	-0.350704	-0.495043	0.150199	0.308709	eDiffP	0	0.499906	1.41321	2.15939	eDiffB	0	0.644246	0.912302	1.49998	XLOC_029501	7
Glyma06g04000	GandE-ambiguous	gDiff	0	-5	0.394667	-0.097161	eDiffP	0	0	5	5	eDiffB	0	5	0	5	XLOC_012888	5
Glyma17g35620	E-only	gDiff	-0.0916909	-0.688875	-0.0396276	0.527568	eDiffP	0	-2.58068	-2.05433	-1.36904	eDiffB	0	-1.9835	-2.10639	-1.9883	XLOC_045482	8
Glyma19g29230	E-only	gDiff	0.324084	0.0179742	0.402217	0.491296	eDiffP	0	-0.503327	-0.453999	-0.885569	eDiffB	0	-0.197217	-0.532133	-1.05278	XLOC_049065	8
Glyma06g14290	ambiguous	gDiff	0.551414	-1.53005	-0.255553	0.338073	eDiffP	0	-2.85096	-2.37243	-0.180333	eDiffB	0	-0.769496	-1.56546	0.0330082	XLOC_014946	6
Glyma09g26560	E-ambiguous	gDiff	0	0.616821	0.451123	0.526145	eDiffP	0	5	5	5	eDiffB	0	0	5	0	XLOC_024086	5
Glyma08g45880	ambiguous	gDiff	-0.437927	0.64487	-0.012288	-0.213415	eDiffP	0	2.23798	1.08008	1.81027	eDiffB	0	1.15518	0.654445	1.58576	XLOC_021931	6
Glyma04g14710	Constant	gDiff	0.0532366	0.0365889	-0.0870128	0.564186	eDiffP	0	-0.150626	-0.229581	-0.791978	eDiffB	0	-0.133978	-0.0893314	-1.30293	XLOC_009698	8
Glyma19g06062	Low_expression	gDiff	0	0	0	0	eDiffP	0	0	0	0	eDiffB	0	0	0	0	XLOC_048736	7
Glyma16g09320	E-only	gDiff	0.0322154	0.295683	0.53121	0.414043	eDiffP	0	-0.660657	0.327724	-1.36332	eDiffB	0	-0.924125	-0.17127	-1.74515	XLOC_042348	8
Glyma14g33756	Constant	gDiff	0.295122	0.335292	0.0115613	0.229982	eDiffP	0	0.0997562	-0.166782	-0.133073	eDiffB	0	0.0595859	0.116779	-0.0679332	XLOC_036925	7
Glyma08g08740	Low_expression	gDiff	-0.336312	-0.0607341	-0.0498427	0.136334	eDiffP	0	-0.72196	-0.612292	-0.963225	eDiffB	0	-0.997537	-0.898761	-1.43587	XLOC_018892	8
Glyma07g29170	Low_expression	gDiff	0	0	0	0	eDiffP	0	0	0	0	eDiffB	0	0	0	0	XLOC_018027	0
Glyma15g16270	E-only	gDiff	-0.400576	0.0364543	0.0318348	-0.64069	eDiffP	0	0.901669	0.811864	1.12858	eDiffB	0	0.464638	0.379452	1.36869	XLOC_039023	8
Glyma05g00550	Constant	gDiff	0.103929	-0.193936	0.0302326	-0.172901	eDiffP	0	0.153475	0.205692	-0.244633	eDiffB	0	0.451341	0.279389	0.0321978	XLOC_010324	8
Glyma13g17730	E-ambiguous	gDiff	0.265211	0.436052	0.0180389	-0.159355	eDiffP	0	2.44385	1.77822	0.889777	eDiffB	0	2.27301	2.0254	1.31434	XLOC_033011	5
Glyma11g17530	E-only	gDiff	0.478317	-0.670495	0.502281	-0.0766236	eDiffP	0	-0.054578	0.428173	0.925531	eDiffB	0	1.09423	0.404208	1.48047	XLOC_029687	8
Glyma10g38970	Low_expression	gDiff	0.443755	-0.857306	0.123721	0	eDiffP	0	-0.587182	-0.51771	0	eDiffB	0	0.713879	-0.197676	0	XLOC_027391	8
Glyma06g01293	Low_expression	gDiff	0	0	0	0	eDiffP	0	0	0	0	eDiffB	0	0	0	0	XLOC_012764	8
Glyma20g29770	E-ambiguous	gDiff	-0.0147797	0.0471034	-0.0372423	-1.32526	eDiffP	0	4.06323	7.36478	8.64458	eDiffB	0	4.00135	7.38724	9.95506	XLOC_051831	3
Glyma05g25800	E-only	gDiff	0.46085	0.562068	0.371791	0	eDiffP	0	-1.99143	-2.19122	-4.12433	eDiffB	0	-2.09265	-2.10216	-5	XLOC_012114	8
Glyma19g30640	E-only	gDiff	0	0	0	0.838652	eDiffP	0	0	0	5	eDiffB	0	0	0	5	XLOC_050361	7
Glyma07g26240	Low_expression	gDiff	0	0	0	0	eDiffP	0	0.00117868	0	0	eDiffB	0	0	0	0	XLOC_017991	8
Glyma03g29750	E-only	gDiff	-0.344739	-0.449689	0.491132	0.143447	eDiffP	0	0.322303	0.890955	1.77093	eDiffB	0	0.427253	0.0550835	1.28274	XLOC_006045	8
Glyma17g16930	ambiguous	gDiff	-0.140459	0.523914	0.175271	1.04518	eDiffP	0	0.505048	0.90479	0.0195382	eDiffB	0	-0.159325	0.589059	-1.16611	XLOC_045121	6
Glyma17g07880	E-ambiguous	gDiff	0.552598	0	0	0	eDiffP	0	-2.60286	-2.68384	-5	eDiffB	0	-5	-5	-5	XLOC_044719	6
Glyma09g26340	E-ambiguous	gDiff	0	0	0	1.22715	eDiffP	0	0	0	5	eDiffB	0	0	0	5	XLOC_022741	6
Glyma02g03800	E-only	gDiff	0.00805948	-0.122739	-0.156664	-0.191022	eDiffP	0	0.747206	0.464758	0.29166	eDiffB	0	0.878005	0.629482	0.490742	XLOC_003976	8
Glyma05g31600	ambiguous	gDiff	-0.709204	0.110714	0.00838194	0.473949	eDiffP	0	1.33389	0.835616	-0.872797	eDiffB	0	0.51397	0.11803	-2.05595	XLOC_012389	6
Glyma20g25160	E-only	gDiff	-0.128999	-0.0897386	0.0376191	0.264765	eDiffP	0	1.47205	1.12629	-0.0058665	eDiffB	0	1.43279	0.959668	-0.399631	XLOC_051619	8
Glyma01g16360	E-ambiguous	gDiff	-0.140677	1.07791	-0.17082	-0.385961	eDiffP	0	2.94283	2.83067	3.26728	eDiffB	0	1.72424	2.86081	3.51257	XLOC_001554	2
Glyma16g29463	Low_expression	gDiff	0	0	0	0	eDiffP	0	0	0	0	eDiffB	0	0	0	0	XLOC_041746	6
Glyma17g05360	Low_expression	gDiff	-0.0397408	0	0	0	eDiffP	0	0	0	0	eDiffB	0	0	0	0	XLOC_043267	2
Glyma19g02890	Low_expression	gDiff	0	0	0	0	eDiffP	0	0.387455	0	0	eDiffB	0	0	0	0	XLOC_048623	7
Glyma08g06261	Low_expression	gDiff	0	0	0	0	eDiffP	0	1.16625	0	0	eDiffB	0	0	0	0	XLOC_020619	7
Glyma08g25006	E-only	gDiff	-0.776725	0.00989332	-0.372092	0.438688	eDiffP	0	-1.94416	-3.42008	-2.75179	eDiffB	0	-2.73078	-3.82471	-3.9672	XLOC_021417	8
Glyma15g05510	GandE	gDiff	-2.40979	-1.21061	-1.47597	-1.06658	eDiffP	0	1.78183	2.05734	3.0415	eDiffB	0	0.58265	1.12352	1.69829	XLOC_039855	7
Glyma20g22510	E-only	gDiff	-0.083616	-0.537371	0.00565333	0.0676141	eDiffP	0	-1.265	-1.01152	-0.512934	eDiffB	0	-0.811242	-1.10079	-0.664164	XLOC_051498	7
Glyma04g09980	Low_expression	gDiff	0	0	0	0	eDiffP	0	0	0	0	eDiffB	0	0	0	0	XLOC_009572	0
Glyma07g40060	E-only	gDiff	-0.138012	-0.268353	-0.180862	-0.412531	eDiffP	0	0.76197	0.978761	2.01573	eDiffB	0	0.89231	1.02161	2.29025	XLOC_017177	8
Glyma20g26370	E-only	gDiff	-0.0718438	0.112861	0.198611	0.639285	eDiffP	0	-3.73582	-2.36268	-3.34375	eDiffB	0	-3.92053	-2.63314	-4.05488	XLOC_052831	7
Glyma15g12080	Low_expression	gDiff	0.660874	0	0	0	eDiffP	0	0	0	0	eDiffB	0	0	0	0	XLOC_038830	7
Glyma14g09741	Low_expression	gDiff	0	0	0	0	eDiffP	0	0	0	0	eDiffB	0	0	0	0	XLOC_037615	7
Glyma12g16450	E-only	gDiff	-0.492636	0.433401	0.0664896	0.0988749	eDiffP	0	-0.975884	-1.25543	-2.31139	eDiffB	0	-1.90192	-1.81455	-2.9029	XLOC_030891	8
Glyma16g27300	Low_expression	gDiff	0	0	0	0	eDiffP	0	0	0	0	eDiffB	0	0	0	0	XLOC_042681	8
Glyma20g17300	Low_expression	gDiff	0	0	0	0	eDiffP	0	0.00770798	-0.211293	0	eDiffB	0	0	0	0	XLOC_051398	7
Glyma17g33600	E-only	gDiff	-0.18867	0.269562	-0.18672	0	eDiffP	0	-1.67867	-2.69075	-5	eDiffB	0	-2.1369	-2.6927	-5	XLOC_045406	7
Glyma02g00550	Low_expression	gDiff	0.0516256	0	0	0	eDiffP	0	-0.616328	0	0	eDiffB	0	0	-0.507836	0	XLOC_003850	7
Glyma14g05860	Constant	gDiff	0.045979	-0.142852	0.033277	0.035118	eDiffP	0	0.765505	0.730451	0.528992	eDiffB	0	0.954337	0.743153	0.539853	XLOC_037448	8
Glyma06g18660	Low_expression	gDiff	0	0	0	0	eDiffP	0	0	0	0	eDiffB	0	0	0	0	XLOC_015138	4
Glyma09g06173	ambiguous	gDiff	0.270934	-0.291302	-0.0743814	1.00131	eDiffP	0	-0.509897	-0.828527	-0.163245	eDiffB	0	0.0523389	-0.483211	-0.893623	XLOC_022331	5
Glyma18g45250	ambiguous	gDiff	5	4.03393	2.70162	2.93921	eDiffP	0	2.7141	2.02371	0.679612	eDiffB	0	0	0	0	XLOC_048113	5
Glyma09g10010	E-only	gDiff	-0.227622	-0.247838	-0.0639219	0.278501	eDiffP	0	-1.18794	-1.02557	-0.33297	eDiffB	0	-1.16773	-1.18927	-0.839094	XLOC_022472	8
Glyma16g03650	Low_expression	gDiff	0.742774	0	0	0	eDiffP	0	0	-0.988793	0	eDiffB	0	0	0	0	XLOC_041039	7
Glyma13g40501	ambiguous	gDiff	-0.330202	-1.13641	-0.399434	-0.291458	eDiffP	0	-0.263318	-0.0828613	1.75194	eDiffB	0	0.542895	-0.0136297	1.7132	XLOC_034056	6
Glyma04g05100	Low_expression	gDiff	-0.213211	0.140532	-0.650442	0	eDiffP	0	-1.18024	-1.25161	0	eDiffB	0	-1.53398	-0.814381	0	XLOC_009352	8
Glyma07g05930	E-only	gDiff	0.413586	-0.214463	-0.0710434	-0.522847	eDiffP	0	-1.00585	-0.889139	0.765576	eDiffB	0	-0.377796	-0.40451	1.70201	XLOC_017452	8
Glyma05g35970	Constant	gDiff	-0.156304	-0.0558291	-0.1047	0.508199	eDiffP	0	0.501414	0.447633	1.40278	eDiffB	0	0.400939	0.396029	0.738279	XLOC_012595	8
Glyma03g36270	Constant	gDiff	-0.0233825	0.00689628	0.374224	-0.201957	eDiffP	0	-0.354083	-0.11629	-0.320335	eDiffB	0	-0.384362	-0.513896	-0.14176	XLOC_007610	8
Glyma09g03470	Constant	gDiff	0.237314	0.0509166	0.0660934	0.733161	eDiffP	0	-0.0957966	-0.0829279	-0.449629	eDiffB	0	0.090601	0.0882928	-0.945476	XLOC_023561	8
Glyma05g34920	E-ambiguous	gDiff	-0.0514228	-0.942317	-0.50889	-0.0592042	eDiffP	0	-0.335555	1.60917	3.65937	eDiffB	0	0.555339	2.06664	3.66715	XLOC_011361	5
Glyma09g12510	Low_expression	gDiff	0	0	0	0	eDiffP	0	0	0	0	eDiffB	0	-0.294924	-0.238325	-0.623452	XLOC_022520	4
Glyma04g41950	Constant	gDiff	0.00363615	-0.132947	-0.166391	-0.099377	eDiffP	0	0.407088	0.447337	0.531474	eDiffB	0	0.543671	0.617364	0.634487	XLOC_010209	8
Glyma20g17500	Constant	gDiff	0.36997	0.329557	0.649074	0.248364	eDiffP	0	0.258174	0.835069	0.361344	eDiffB	0	0.298587	0.555965	0.48295	XLOC_051404	8
Glyma13g24780	Low_expression	gDiff	0.215471	-0.121352	0.567958	-0.127654	eDiffP	0	-0.17747	0.0521926	-0.00516304	eDiffB	0	0.159353	-0.300294	0.337962	XLOC_033333	8
Glyma11g30040	E-only	gDiff	0.0622071	-0.285968	0.0421591	-0.216472	eDiffP	0	1.33747	1.03709	0.685618	eDiffB	0	1.68565	1.05714	0.964297	XLOC_028687	8
Glyma08g17760	E-only	gDiff	0.315251	0.341318	0.51836	0.309782	eDiffP	0	-1.45526	-1.00546	-1.92206	eDiffB	0	-1.48133	-1.20857	-1.91659	XLOC_021141	8
Glyma10g34561	Low_expression	gDiff	0.704361	0	0	0	eDiffP	0	0	-0.585193	0	eDiffB	0	-0.127552	0	0	XLOC_027199	8
Glyma17g09200	ambiguous	gDiff	-0.610012	0.745206	-0.0136849	-0.0095441	eDiffP	0	0.388966	0.373969	1.13677	eDiffB	0	-0.966252	-0.222358	0.536305	XLOC_044787	6
Glyma17g02400	E-ambiguous	gDiff	-0.122197	0.710999	-0.184319	0	eDiffP	0	-1.18551	-2.03472	-5	eDiffB	0	-2.01871	-1.9726	-5	XLOC_044475	3
Glyma13g26640	E-ambiguous	gDiff	-0.290136	-0.188269	-0.65159	-0.418881	eDiffP	0	0.969566	0.737382	2.27554	eDiffB	0	0.867698	1.09884	2.40429	XLOC_033424	5
Glyma08g03220	E-only	gDiff	0	0	0	-1.16771	eDiffP	0	0	0	5	eDiffB	0	0	0	5	XLOC_018617	8
Glyma09g34000	Constant	gDiff	-0.269784	-0.258162	0.0157627	-0.182119	eDiffP	0	0.510332	0.549114	0.85975	eDiffB	0	0.49871	0.263567	0.772084	XLOC_023045	8
Glyma16g03390	ambiguous	gDiff	0.0509694	0.301488	1.01441	0.551539	eDiffP	0	0.518011	0.57403	-0.383034	eDiffB	0	0.267492	-0.389408	-0.883604	XLOC_041029	5
Glyma19g32470	E-only	gDiff	0.541032	0.0502155	0.288615	-0.0959771	eDiffP	0	-0.563971	0.364255	2.10246	eDiffB	0	-0.0731546	0.616672	2.73947	XLOC_050440	7
Glyma18g32830	E-only	gDiff	0.610866	-0.237395	-0.00498921	0.334388	eDiffP	0	-0.433001	-0.215507	-1.40288	eDiffB	0	0.41526	0.400348	-1.12641	XLOC_047826	8
Glyma06g08740	E-only	gDiff	0.00108629	0.446224	0.136761	-0.319624	eDiffP	0	-1.06559	-0.904439	-1.47564	eDiffB	0	-1.51073	-1.04011	-1.15493	XLOC_014701	8
Glyma02g03560	Low_expression	gDiff	0	0	0	0	eDiffP	0	0	0	0	eDiffB	0	0	0	0	XLOC_002510	3
Glyma15g20010	Low_expression	gDiff	0.431142	0	0.0244008	0	eDiffP	0	-1.30719	-1.58823	0	eDiffB	0	0	-1.18149	0	XLOC_039169	8
Glyma19g25690	ambiguous	gDiff	-0.895287	-0.136398	-0.107046	0.269146	eDiffP	0	-0.422097	0.209921	1.19524	eDiffB	0	-1.18099	-0.57832	0.0308078	XLOC_050206	5
Glyma12g28832	Constant	gDiff	0.242358	-0.0670985	0.309094	0.431947	eDiffP	0	-0.468834	-0.414577	-0.538886	eDiffB	0	-0.159378	-0.481313	-0.728475	XLOC_032178	8
Glyma07g33060	Low_expression	gDiff	0	-0.770239	-0.353864	0	eDiffP	0	0	0	0	eDiffB	0	0	0	0	XLOC_016864	8
Glyma13g06151	ambiguous	gDiff	0	-0.853668	-0.339334	-0.0693298	eDiffP	0	0	0	0	eDiffB	0	0.579529	1.12221	1.46097	XLOC_034520	4
Glyma02g45030	E-only	gDiff	0.00698792	-0.185639	-0.148489	0.151985	eDiffP	0	0.827331	0.176519	-0.766152	eDiffB	0	1.01996	0.331996	-0.911149	XLOC_003692	8
Glyma13g36110	ambiguous	gDiff	-0.490791	-0.440517	-0.434727	0.748437	eDiffP	0	0.863222	1.2716	2.34045	eDiffB	0	0.812949	1.21553	1.10122	XLOC_033864	4
Glyma08g28064	Low_expression	gDiff	0	0.0800578	0	-0.353454	eDiffP	0	0	0	0	eDiffB	0	0	0	0	XLOC_021519	7
Glyma03g28675	E-only	gDiff	-0.324104	-0.527356	0.135406	0.846632	eDiffP	0	-1.40458	-1.41186	-1.93465	eDiffB	0	-1.20133	-1.87138	-3.10538	XLOC_005992	7
Glyma15g23680	Low_expression	gDiff	0	0	0	0	eDiffP	0	0	0	0	eDiffB	0	0	0	0	XLOC_039258	7
Glyma13g44985	Low_expression	gDiff	0	0	0	0	eDiffP	0	0	0	0	eDiffB	0	0	0	0	XLOC_034273	8
Glyma01g20986	Low_expression	gDiff	0	0	0	0	eDiffP	0	0	0	0	eDiffB	0	0	0	0	XLOC_001582	2
Glyma09g01180	Low_expression	gDiff	0.552649	0	0	0	eDiffP	0	0	0	0	eDiffB	0	0	0	0	XLOC_023467	8
Glyma03g40380	Low_expression	gDiff	0	0.634254	0	0.101309	eDiffP	0	0.806114	0.754362	1.46156	eDiffB	0	0	0	0	XLOC_006529	8
Glyma08g27730	E-only	gDiff	-0.552419	0.115557	-0.447977	-0.565781	eDiffP	0	1.29643	0.916923	1.52629	eDiffB	0	0.628459	0.81248	1.53966	XLOC_021508	8
Glyma14g17110	Constant	gDiff	0.559793	0.280089	0.485663	0	eDiffP	0	-0.879404	-0.860316	-1.68821	eDiffB	0	-0.5997	-0.786186	0	XLOC_036724	7
Glyma17g34570	Low_expression	gDiff	-0.547217	0.156613	0	0	eDiffP	0	-0.346254	0	0	eDiffB	0	-1.05009	-0.638259	0	XLOC_044182	7
Glyma06g18470	E-ambiguous	gDiff	0.163844	-0.286121	0.701939	0	eDiffP	0	-1.9518	-2.33931	-5	eDiffB	0	-1.50183	-2.8774	-5	XLOC_015131	6
Glyma15g41300	E-only	gDiff	0.166553	-0.78068	0.593423	0	eDiffP	0	-2.88311	-2.59998	-5	eDiffB	0	-1.93588	-3.02685	-5	XLOC_040810	8
Glyma17g07080	Low_expression	gDiff	0	0	0	0	eDiffP	0	0	0	0	eDiffB	0	0	0	0	XLOC_043351	8
Glyma05g33560	Low_expression	gDiff	0.265682	-0.00551194	0.118614	0	eDiffP	0	-0.128871	-0.233824	0	eDiffB	0	0.142323	-0.0867569	-0.503271	XLOC_012485	8
Glyma11g14795	Low_expression	gDiff	0	0	0	0	eDiffP	0	0	0	0	eDiffB	0	0	0	0	XLOC_028338	2
Glyma07g05210	E-only	gDiff	-0.340197	0.0133651	-0.445096	0.814006	eDiffP	0	-0.906145	-1.24731	-3.14913	eDiffB	0	-1.25971	-1.14241	-4.30333	XLOC_016066	7
Glyma06g09821	Constant	gDiff	0.0934654	-0.389295	-0.0621051	-0.501734	eDiffP	0	0.14998	0.493693	0.414464	eDiffB	0	0.63274	0.649263	1.00966	XLOC_014742	8
Glyma13g16040	E-only	gDiff	-0.0814269	-0.0336488	-0.105185	-0.109136	eDiffP	0	0.841723	0.298646	-0.375339	eDiffB	0	0.793944	0.322404	-0.34763	XLOC_034790	8
Glyma17g37430	Constant	gDiff	0	-1.08357	0.0266007	0.128372	eDiffP	0	0	0	0	eDiffB	0	2.20574	2.04158	1.12046	XLOC_044330	7
Glyma18g01995	ambiguous	gDiff	0.44985	0	0	1.83595	eDiffP	0	0	0	0.784385	eDiffB	0	0	0	-0.601717	XLOC_047163	3
Glyma09g02280	Low_expression	gDiff	0	0	0.731648	-0.356999	eDiffP	0	0	0	0	eDiffB	0	0	-0.0991214	0.39272	XLOC_023513	6
Glyma20g36760	Low_expression	gDiff	0.0744421	0	0	0	eDiffP	0	0	0	-1.64249	eDiffB	0	0	0	0	XLOC_052146	8
Glyma05g05130	ambiguous	gDiff	0.486908	-1.05223	0.145983	1.24263	eDiffP	0	-0.486643	0.272836	0.869262	eDiffB	0	1.05249	0.61376	0.113537	XLOC_011730	8
Glyma07g01400	E-ambiguous	gDiff	-1.11669	0.228569	-0.263717	-0.521992	eDiffP	0	-0.042609	2.19528	5.68478	eDiffB	0	-1.38787	1.34231	5.09008	XLOC_017251	5
Glyma13g20760	E-only	gDiff	-0.127649	0.409023	-0.0479103	-0.216495	eDiffP	0	-1.20024	-1.34373	-1.74381	eDiffB	0	-1.73692	-1.42347	-1.65496	XLOC_033164	7
Glyma07g09420	ambiguous	gDiff	0.103345	0.138141	-0.214439	0.239475	eDiffP	0	-0.425647	-0.353656	1.13369	eDiffB	0	-0.460443	-0.0358718	0.99756	XLOC_017600	6
Glyma05g28800	E-ambiguous	gDiff	0	-0.464142	-0.0739721	0.00971482	eDiffP	0	0	0	5	eDiffB	0	0	5	5	XLOC_012255	6
Glyma18g46410	Low_expression	gDiff	0.231272	0.988195	1.32566	0	eDiffP	0	1.09061	0.915244	0.256332	eDiffB	0	0.333684	-0.179142	0	XLOC_048153	7
Glyma05g28490	E-ambiguous	gDiff	0.00631808	1.14026	-0.29555	0.391714	eDiffP	0	-1.10672	-2.2188	-1.13343	eDiffB	0	-2.24066	-1.91694	-1.51882	XLOC_011061	6
Glyma08g08850	E-only	gDiff	0.365954	0	0	0	eDiffP	0	-3.00646	-5	-5	eDiffB	0	-5	-5	-5	XLOC_020727	7
Glyma16g27271	Low_expression	gDiff	-0.0983268	0.199121	-0.212421	0	eDiffP	0	0.360591	0.0732334	0	eDiffB	0	0.0631433	0.187328	0	XLOC_041645	6
Glyma15g07150	E-only	gDiff	-0.355592	0.158362	-0.409754	0.058538	eDiffP	0	0.707258	0.515444	1.66547	eDiffB	0	0.193304	0.569607	1.25134	XLOC_038592	8
Glyma11g36800	Constant	gDiff	0.0217374	-0.363986	0.206587	-0.206606	eDiffP	0	-0.494488	-0.102228	-0.935013	eDiffB	0	-0.108764	-0.287078	-0.70667	XLOC_028907	8
Glyma03g34940	E-ambiguous	gDiff	0	-0.166935	0.755432	0.074095	eDiffP	0	0	0	5	eDiffB	0	0	0	5	XLOC_006294	6
Glyma20g34790	Low_expression	gDiff	0.154912	0	0.241677	0	eDiffP	0	0	-0.624399	0	eDiffB	0	-0.628978	-0.711164	0	XLOC_053197	8
Glyma12g01240	Constant	gDiff	0.117723	0.122259	-0.186733	0.190345	eDiffP	0	-0.120974	-0.306718	-0.454985	eDiffB	0	-0.12551	-0.00226171	-0.527608	XLOC_030284	8
Glyma20g25291	E-only	gDiff	0.171431	0	0	0	eDiffP	0	-5	-5	-5	eDiffB	0	-5	-3.36271	-5	XLOC_052786	8
Glyma04g09020	Low_expression	gDiff	-0.0876343	0	0	0	eDiffP	0	0	0	0	eDiffB	0	0	0	0	XLOC_009536	3
Glyma04g32270	E-only	gDiff	0.00222858	0.484421	0.192704	-0.0389154	eDiffP	0	-0.273432	-0.65471	-1.35963	eDiffB	0	-0.755625	-0.845185	-1.31849	XLOC_008654	7
Glyma11g37590	E-only	gDiff	-0.192211	-0.216028	-0.106844	-0.261016	eDiffP	0	-0.0018463	0.316485	1.66337	eDiffB	0	0.0219707	0.231118	1.73217	XLOC_028947	8
Glyma14g08050	E-only	gDiff	0.0807792	0.741555	0.313804	-0.287369	eDiffP	0	-1.63098	-1.07312	-2.73599	eDiffB	0	-2.29176	-1.30615	-2.36784	XLOC_037542	7
Glyma12g29800	E-ambiguous	gDiff	0	-0.548701	-0.305529	-0.558027	eDiffP	0	2.30614	2.87838	3.18127	eDiffB	0	5	5	5	XLOC_032219	5
Glyma03g22281	ambiguous	gDiff	0.227825	-0.332927	0.264901	0.309558	eDiffP	0	-1.83547	-1.17281	-1.56685	eDiffB	0	-1.27472	-1.20989	-1.64859	XLOC_005789	6
Glyma04g42680	Low_expression	gDiff	1.16304	0	0	0	eDiffP	0	0	0	0	eDiffB	0	0	0	0	XLOC_009077	7
Glyma10g09470	E-only	gDiff	0.0928521	0.681844	0.0701465	0.129887	eDiffP	0	-1.70652	-1.73163	-2.12726	eDiffB	0	-2.29551	-1.70893	-2.1643	XLOC_025160	8
Glyma18g47520,Glyma18g47530	ambiguous	gDiff	-0.919824	-0.957619	0.138747	-0.882233	eDiffP	0	-0.031415	0.668832	1.22427	eDiffB	0	0.00638039	-0.389739	1.18668	XLOC_048204	2
Glyma19g33700	E-only	gDiff	0.149196	-0.158189	0.00410318	0.488364	eDiffP	0	0.0165973	0.119383	-1.48088	eDiffB	0	0.323982	0.264476	-1.82005	XLOC_049260	8
Glyma08g25221	Low_expression	gDiff	0.25722	0.427909	0	0	eDiffP	0	-0.237028	-0.243262	0	eDiffB	0	-0.407718	0	0	XLOC_021422	8
Glyma07g00740	E-ambiguous	gDiff	0	0.338678	-0.172807	-0.0237711	eDiffP	0	3.74772	4.47695	5.72639	eDiffB	0	5	5	5	XLOC_017225	4
Glyma10g33320	Constant	gDiff	-0.0195364	-0.0981695	0.0236728	0.0369615	eDiffP	0	0.221305	0.319582	0.230003	eDiffB	0	0.299938	0.276373	0.173505	XLOC_027139	8
Glyma06g25350	ambiguous	gDiff	0.474729	-0.0132699	0.125583	-0.870984	eDiffP	0	-0.584214	-0.453298	-2.2474	eDiffB	0	-0.0962151	-0.104152	-0.901689	XLOC_015345	6
Glyma05g28050	Low_expression	gDiff	0.418663	0.300724	0.471451	-0.00175144	eDiffP	0	0.0202916	0.199275	-0.32558	eDiffB	0	0.138231	0.146487	0.0948353	XLOC_011039	8
Glyma02g39870	Constant	gDiff	0.535981	-0.742443	-0.137917	0.221935	eDiffP	0	-1.10976	-0.705225	0.327065	eDiffB	0	0.168669	-0.0313259	0.641112	XLOC_004943	8
Glyma04g41845	Low_expression	gDiff	0	0	0	0	eDiffP	0	0	0	0	eDiffB	0	0	0	0	XLOC_010205	7
Glyma10g01630	E-ambiguous	gDiff	-0.696705	-0.541975	-1.47382	1.11698	eDiffP	0	-2.16451	-3.11847	-0.673053	eDiffB	0	-2.31924	-2.34136	-2.48673	XLOC_024837	4
Glyma19g32880	Low_expression	gDiff	0	0.164069	-1.09371	0	eDiffP	0	0	0	0	eDiffB	0	0	0	0	XLOC_050460	7
Glyma19g37550	E-only	gDiff	-0.148941	0.332745	0.256028	-0.234154	eDiffP	0	-1.0799	-1.0791	-2.0992	eDiffB	0	-1.56159	-1.48406	-2.01398	XLOC_050668	8
Glyma13g31010	Low_expression	gDiff	0.34998	0	0	0	eDiffP	0	0	0	-0.458136	eDiffB	0	0	0	0	XLOC_035438	8
Glyma03g38650	Low_expression	gDiff	0.77891	0	0	0	eDiffP	0	0	0	0	eDiffB	0	0	0	0	XLOC_006466	7
Glyma08g25150	ambiguous	gDiff	0.335078	-0.309604	0.332775	0.246371	eDiffP	0	-1.29826	-0.508231	1.26961	eDiffB	0	-0.65358	-0.505928	1.35831	XLOC_019665	6
Glyma07g06140	GandE-ambiguous	gDiff	1.92541	0	0	2.17521	eDiffP	0	-5	-5	-1.64493	eDiffB	0	-5	-5	-1.89473	XLOC_016113	5
Glyma13g35000	Low_expression	gDiff	0	0	0	0	eDiffP	0	0	0	0	eDiffB	0	0	0	0	XLOC_035641	7
Glyma05g14810	Low_expression	gDiff	0	0	0	0	eDiffP	0	0	0	0	eDiffB	0	0	0	0	XLOC_011921	6
Glyma09g03160	Low_expression	gDiff	0	0	0	0.313787	eDiffP	0	0	0	0	eDiffB	0	0	0	0	XLOC_022196	8
Glyma06g17216	GandE-ambiguous	gDiff	-0.742654	-1.50859	-0.706236	0	eDiffP	0	-1.65411	-2.69858	-5	eDiffB	0	-0.888173	-2.735	-2.05003	XLOC_015077	5
Glyma06g02714	Low_expression	gDiff	0	0	0	0	eDiffP	0	0	0	0	eDiffB	0	0	0	0	XLOC_012832	8
Glyma03g02620	Low_expression	gDiff	0	0	0	0	eDiffP	0	0	0	0	eDiffB	0	0	0	0	XLOC_006752	4
Glyma14g26285	Constant	gDiff	0.313329	0.162845	-0.0670036	0.198803	eDiffP	0	0.159522	-0.0088096	0.32197	eDiffB	0	0.310006	0.371523	0.436496	XLOC_036850	8
Glyma17g10090	Low_expression	gDiff	0	0.0566286	0.119706	0	eDiffP	0	0	0	0	eDiffB	0	0	0	0	XLOC_043491	8
Glyma06g22250	Low_expression	gDiff	0	0	0	0	eDiffP	0	0	0	0	eDiffB	0	0	0	0	XLOC_015279	8
Glyma05g24850	E-only	gDiff	-0.0465271	0.561161	0.0864223	-0.226994	eDiffP	0	1.3364	1.02727	1.25188	eDiffB	0	0.728715	0.894324	1.43234	XLOC_010895	8
Glyma18g01670	Low_expression	gDiff	0.37881	0.0280686	0.662992	0	eDiffP	0	-0.321512	-0.305428	0	eDiffB	0	0.0292292	-0.58961	0	XLOC_047150	6
Glyma19g39800	Constant	gDiff	0.252549	-0.112543	-0.374077	-0.282574	eDiffP	0	-0.0591071	-0.0645159	-0.431796	eDiffB	0	0.305985	0.56211	0.103327	XLOC_050766	8
Glyma09g36920	Constant	gDiff	-0.0238628	0.0184457	0.096236	-0.540271	eDiffP	0	-0.247285	-0.175051	0.0117359	eDiffB	0	-0.289594	-0.29515	0.528144	XLOC_023172	7
Glyma14g00970	Constant	gDiff	-0.0290032	0.33501	-0.211743	-0.36444	eDiffP	0	0.688077	0.10718	0.369315	eDiffB	0	0.324064	0.28992	0.704751	XLOC_037232	8
Glyma01g43933	E-ambiguous	gDiff	-0.182176	-0.0687987	0	0	eDiffP	0	-3.64979	-3.28423	-5	eDiffB	0	-3.76316	-5	-5	XLOC_001108	6
Glyma06g03670	ambiguous	gDiff	-0.0117117	0.322929	-0.528226	-0.266209	eDiffP	0	-1.71992	-1.89202	0.168456	eDiffB	0	-2.05456	-1.37551	0.422953	XLOC_012871	6
Glyma02g29430	Constant	gDiff	0.239054	0.0497959	-0.115037	0.913428	eDiffP	0	-0.0975326	-0.166882	0.126124	eDiffB	0	0.0917259	0.187209	-0.54825	XLOC_004676	8
Glyma12g04800	Low_expression	gDiff	0	0	0	0	eDiffP	0	0	0	0	eDiffB	0	0	0	0	XLOC_030454	8
Glyma06g36690	E-only	gDiff	0.192538	0.14548	-0.13735	0.295446	eDiffP	0	1.1224	0.726699	0.504155	eDiffB	0	1.16945	1.05659	0.401247	XLOC_015446	8
Glyma10g42810	E-only	gDiff	-0.171806	-0.216956	-0.20494	-0.144101	eDiffP	0	0.585728	0.623602	0.961968	eDiffB	0	0.630879	0.656736	0.934263	XLOC_027556	8
Glyma19g25235	E-ambiguous	gDiff	0	-0.795623	-1.14367	2.58885	eDiffP	0	0	0	5	eDiffB	0	0	0	0	XLOC_050194	4
Glyma18g07290	GxE	gDiff	0.0252277	1.31102	0.383546	-0.55328	eDiffP	0	-1.76655	-3.51754	-6.11324	eDiffB	0	-3.05234	-3.87586	-5.53474	XLOC_045925	7
Glyma03g37540	Constant	gDiff	0.00950877	-0.085411	0.196613	0.16078	eDiffP	0	0.0453937	0.0771532	0.517676	eDiffB	0	0.140313	-0.109951	0.366405	XLOC_006408	8
Glyma17g11705	GxE	gDiff	0.417173	-2.01378	-0.0402837	-1.45878	eDiffP	0	-0.551168	-0.559779	0.809769	eDiffB	0	1.87979	-0.102322	2.68572	XLOC_044901	7
Glyma16g29020	E-ambiguous	gDiff	0.723124	0	0	0	eDiffP	0	-5	-5	-5	eDiffB	0	-5	-5	-5	XLOC_042743	6
Glyma08g21231	GandE-ambiguous	gDiff	-5	0	0	0	eDiffP	0	0	0	0	eDiffB	0	-1.33641	-1.23554	-5	XLOC_021277	4
Glyma02g43710	Constant	gDiff	0.578869	-1.05411	-0.332436	0.673378	eDiffP	0	-1.80157	-1.22159	0.397579	eDiffB	0	-0.168589	-0.310281	0.303071	XLOC_003641	7
Glyma08g18730	Low_expression	gDiff	0.487871	0	-0.0720163	0	eDiffP	0	0	-1.08475	0	eDiffB	0	0	-0.524863	0	XLOC_021174	8
Glyma01g15687	Low_expression	gDiff	0	0	0	0	eDiffP	0	0	0	0	eDiffB	0	0	0	0	XLOC_001551	8
Glyma12g01690	Constant	gDiff	-0.198547	0.00395745	-0.0772188	1.07681	eDiffP	0	0.0174501	0.2431	0.576834	eDiffB	0	-0.185054	0.121772	-0.698523	XLOC_031476	7
Glyma04g38730	Constant	gDiff	-0.146305	0.0143828	-0.086254	-0.232303	eDiffP	0	-0.703563	-0.316336	-0.0328774	eDiffB	0	-0.864251	-0.376387	0.0531201	XLOC_008905	7
Glyma01g04210,Glyma01g04220	Low_expression	gDiff	0.867746	0	0	0	eDiffP	0	0	0	0	eDiffB	0	0	0	0	XLOC_001345	5
Glyma08g09366	E-only	gDiff	-0.271679	-0.242059	0.0694031	-0.549953	eDiffP	0	-0.928768	-1.04754	-1.85163	eDiffB	0	-0.958388	-1.38862	-1.57335	XLOC_020748	7
Glyma03g35300	E-only	gDiff	0.1452	0	-0.00178722	0	eDiffP	0	-2.47567	-2.47453	-5	eDiffB	0	-5	-2.32754	-5	XLOC_006308	8
Glyma07g39450	Constant	gDiff	0.0837497	-0.0696096	-0.40822	-0.672475	eDiffP	0	0.10105	0.058574	0.148869	eDiffB	0	0.254409	0.550543	0.905094	XLOC_017145	8
Glyma09g35000	Low_expression	gDiff	0.873291	0	0	0.418968	eDiffP	0	0	-0.242032	0.142234	eDiffB	0	0	0	0.596557	XLOC_024429	8
Glyma04g02464	E-only	gDiff	-0.797229	-0.386587	-0.457275	-0.616511	eDiffP	0	-0.0403501	-0.273703	-1.15371	eDiffB	0	-0.450993	-0.613657	-1.33442	XLOC_008035	8
Glyma12g32996	Low_expression	gDiff	0	0	0	0	eDiffP	0	0	0	0	eDiffB	0	0	0	0	XLOC_032350	2
Glyma04g14650	E-only	gDiff	0.196892	0.423706	-0.243762	-0.114528	eDiffP	0	-0.93076	-0.833539	0.393189	eDiffB	0	-1.15757	-0.392886	0.704609	XLOC_008492	8
Glyma17g37260	E-only	gDiff	0.276407	0.258586	0.285262	-0.248936	eDiffP	0	0.945035	1.13224	1.53655	eDiffB	0	0.962856	1.12339	2.06189	XLOC_045550	8
Glyma08g05500	Low_expression	gDiff	0	0	0.163729	0	eDiffP	0	0	0	0	eDiffB	0	0	0	0	XLOC_020583	6
Glyma02g39540	Constant	gDiff	-0.112138	-0.0131722	-0.302459	-0.0759874	eDiffP	0	0.354296	-0.3233	-0.526536	eDiffB	0	0.25533	-0.132979	-0.562687	XLOC_003460	8
Glyma02g23860	E-ambiguous	gDiff	0.0315897	0.990103	1.05715	0.311144	eDiffP	0	-2.34555	-2.10679	-3.1387	eDiffB	0	-3.30406	-3.13235	-3.41825	XLOC_004611	7
Glyma07g02680	Low_expression	gDiff	0	0	0	0	eDiffP	0	0	0	0	eDiffB	0	0	0	0	XLOC_015956	6
Glyma01g02890	E-only	gDiff	0.118271	-0.217166	0.452093	-0.272279	eDiffP	0	-0.927624	-0.244986	-1.19591	eDiffB	0	-0.592187	-0.578807	-0.805361	XLOC_000119	8
Glyma11g20461	E-only	gDiff	0	0	0	-0.658362	eDiffP	0	0	0	5	eDiffB	0	0	0	5	XLOC_028525	7
Glyma10g40960	Constant	gDiff	0.206093	0.168774	0.174721	0.387816	eDiffP	0	0.44251	0.404016	0.696264	eDiffB	0	0.47983	0.435388	0.514541	XLOC_026075	8
Glyma06g09461	Low_expression	gDiff	0.168224	0.0143815	0.510896	-0.0438836	eDiffP	0	0.488472	0.686438	-0.072828	eDiffB	0	0.642315	0.343766	0.13928	XLOC_013148	8
Glyma18g10460	Constant	gDiff	0.00871309	0.144664	-0.417351	0	eDiffP	0	0.177184	-0.687313	-2.0079	eDiffB	0	0.0412338	-0.261248	0	XLOC_046045	8
Glyma05g24130	E-only	gDiff	-0.123599	-0.193796	-0.595514	-0.32445	eDiffP	0	1.05029	0.801471	1.50937	eDiffB	0	1.12049	1.27339	1.71022	XLOC_012060	8
Glyma13g07955	E-ambiguous	gDiff	0.318129	0	0	0	eDiffP	0	-2.7396	-4.66048	-5	eDiffB	0	-5	-5	-5	XLOC_032805	6
Glyma20g22540,Glyma20g22550	Low_expression	gDiff	0.820529	-0.380279	0.440399	-0.385026	eDiffP	0	-0.841853	-0.468883	-1.01975	eDiffB	0	0.358955	-0.0887533	0.185804	XLOC_051499	7
Glyma08g10153	ambiguous	gDiff	-0.738305	0.670843	-0.44996	-0.057432	eDiffP	0	0.489463	-0.385126	1.42185	eDiffB	0	-0.919685	-0.673471	0.740978	XLOC_020789	6
Glyma04g01980	Constant	gDiff	-0.0582803	-0.109835	0.295865	-0.531719	eDiffP	0	-0.413391	-0.392485	-0.173246	eDiffB	0	-0.361836	-0.746631	0.300192	XLOC_009206	8
Glyma14g03960	Constant	gDiff	0.333537	0.207069	0.251626	0	eDiffP	0	-0.407583	-0.102267	0	eDiffB	0	-0.281115	-0.0203567	-1.53138	XLOC_037373	7
Glyma03g39855	Low_expression	gDiff	0	0	0	0.962858	eDiffP	0	0	0	0	eDiffB	0	0	0	0	XLOC_006511	6
Glyma18g49680	Constant	gDiff	0.424198	0	0	0	eDiffP	0	0	0	0	eDiffB	0	0	0	0	XLOC_048304	8
Glyma12g04420	ambiguous	gDiff	-0.13749	0	0	0	eDiffP	0	0	-1.58089	0	eDiffB	0	-1.65752	0	0	XLOC_031599	6
Glyma04g17570	Low_expression	gDiff	0	-0.162648	0.388033	0.489728	eDiffP	0	0	0	0	eDiffB	0	1.34985	0.137501	1.24306	XLOC_009750	7
Glyma10g40175	Constant	gDiff	0.0375116	-0.0750618	0.00163406	-0.130977	eDiffP	0	-0.391526	-0.483684	-0.837641	eDiffB	0	-0.278952	-0.447807	-0.669152	XLOC_026044	8
Glyma08g05480	Constant	gDiff	0.0277467	-0.0461446	0.327041	0	eDiffP	0	0.229463	-0.00490425	0	eDiffB	0	0.303355	-0.304199	0	XLOC_018725	8
Glyma01g01610	E-only	gDiff	-0.205205	-0.42341	-0.207321	-0.619361	eDiffP	0	0.648225	0.708827	1.22731	eDiffB	0	0.86643	0.710942	1.64147	XLOC_000070	8
Glyma09g30343	Low_expression	gDiff	0	0	1.18993	0.00686274	eDiffP	0	0	0	0	eDiffB	0	0	0	0	XLOC_024224	5
Glyma16g22488	ambiguous	gDiff	-5	-5	-5	-5	eDiffP	0	0	0	0	eDiffB	0	-2.45924	-1.88916	-0.854533	XLOC_042503	6
Glyma13g34331	Low_expression	gDiff	0	-0.0844017	-0.286624	-0.921437	eDiffP	0	0	0	0	eDiffB	0	-0.0575627	-0.248975	0.453629	XLOC_033771	7
Glyma20g25120	E-only	gDiff	-0.0302082	-0.0187303	-0.0183495	-0.0486859	eDiffP	0	0.0958355	-0.129414	-1.33003	eDiffB	0	0.0843576	-0.141273	-1.31156	XLOC_052777	8
Glyma20g37420	E-only	gDiff	-0.102609	-0.183757	-0.225011	-0.364766	eDiffP	0	0.515366	0.584526	1.15019	eDiffB	0	0.596514	0.706928	1.41235	XLOC_053311	8
Glyma17g35890	Constant	gDiff	-0.0425803	0.0142597	-0.0587038	-0.157625	eDiffP	0	0.285096	-0.0641763	-0.0257902	eDiffB	0	0.228256	-0.0480528	0.0892543	XLOC_045494	8
Glyma10g40250	E-only	gDiff	-0.0520657	-0.724965	-0.0703026	0.905886	eDiffP	0	-2.403	-2.20055	0.209083	eDiffB	0	-1.7301	-2.18231	-0.748868	XLOC_026048	7
Glyma10g41430	E-ambiguous	gDiff	0.361088	-1.25585	0.390836	-0.000516253	eDiffP	0	1.30993	2.90458	4.16072	eDiffB	0	2.92686	2.87484	4.52232	XLOC_027499	6
Glyma12g05436	G-only	gDiff	-0.740312	-1.1039	-1.542	-1.9317	eDiffP	0	-0.1908	-0.85501	-0.644791	eDiffB	0	0.172785	-0.0533227	0.546592	XLOC_030491	8
Glyma0950s00210	Low_expression	gDiff	0	0	0	0	eDiffP	0	0	0	0	eDiffB	0	0	0	0	XLOC_053638	6
Glyma09g15135	Constant	gDiff	-0.206912	-0.114986	-0.0414154	-0.271298	eDiffP	0	0.270487	0.302628	0.169242	eDiffB	0	0.178561	0.137131	0.233628	XLOC_022544	8
Glyma13g07400	Constant	gDiff	0.119386	-0.161351	-0.184395	0.0586912	eDiffP	0	-0.0253108	0.0810367	0.508165	eDiffB	0	0.255426	0.384818	0.568859	XLOC_032779	8
Glyma04g14720,Glyma04g14745	Constant	gDiff	-0.227492	-0.515129	-0.224496	-0.547313	eDiffP	0	-0.273128	-0.114883	0.459269	eDiffB	0	0.0145102	-0.117879	0.77909	XLOC_008494	8
Glyma03g27590	E-only	gDiff	0.0276637	-0.117377	0.267828	-0.0963371	eDiffP	0	0.250548	0.548733	0.846913	eDiffB	0	0.395588	0.308568	0.970914	XLOC_007224	8
Glyma03g37530	E-ambiguous	gDiff	0.145518	-0.550901	-1.02105	1.17029	eDiffP	0	-1.75771	-1.71706	-1.55057	eDiffB	0	-1.06129	-0.550496	-2.57535	XLOC_007680	6
Glyma01g45690	E-only	gDiff	-0.124134	-0.186626	0.0940102	0.166474	eDiffP	0	0.89608	0.713804	0.546859	eDiffB	0	0.958572	0.495659	0.256251	XLOC_002335	8
Glyma19g23446	Constant	gDiff	-0.418705	-0.470698	0.0758314	0.182193	eDiffP	0	0.526134	0.636356	-0.160417	eDiffB	0	0.578127	0.14182	-0.761314	XLOC_050162	8
Glyma06g18580	E-only	gDiff	0.373262	-0.262102	0.280536	0.194326	eDiffP	0	-0.298442	0.28239	1.26816	eDiffB	0	0.336922	0.375116	1.4471	XLOC_015135	8
Glyma05g26290	E-only	gDiff	0.175964	0.101437	-0.232679	0.660037	eDiffP	0	0.188556	-0.256072	-1.51061	eDiffB	0	0.263083	0.152572	-1.99469	XLOC_012137	8
Glyma14g36660	E-only	gDiff	0	0	-0.505551	-0.637979	eDiffP	0	0	0	5	eDiffB	0	0	0	5	XLOC_038089	7
Glyma20g38370	Low_expression	gDiff	0	0	0	0	eDiffP	0	0	0	0	eDiffB	0	0	0	0	XLOC_052241	8
Glyma08g16954	Low_expression	gDiff	0	0	0	0	eDiffP	0	0	0	0	eDiffB	0	0	0	0	XLOC_021107	4
Glyma02g45720	Low_expression	gDiff	0.587905	0	0	0	eDiffP	0	0	0	0	eDiffB	0	0	0	0	XLOC_003727	7
Glyma16g18440	Constant	gDiff	0.26699	0.0700297	0.119396	0.0867879	eDiffP	0	-0.599348	-0.377872	-0.263453	eDiffB	0	-0.402388	-0.230278	-0.0832512	XLOC_042450	8
Glyma11g14521	Constant	gDiff	-0.599023	-0.230173	0.321593	1.42823	eDiffP	0	0.015932	0.824003	2.98591	eDiffB	0	-0.352917	-0.0966125	0.958663	XLOC_029601	7
Glyma06g36230	Low_expression	gDiff	0	0	0	-0.336116	eDiffP	0	0	0	0	eDiffB	0	0	0	0	XLOC_015434	8
Glyma09g03910	Constant	gDiff	0.0808261	0.116012	0.0805045	0.0614821	eDiffP	0	0.482108	0.216837	-0.146596	eDiffB	0	0.446921	0.217158	-0.127252	XLOC_023579	8
Glyma08g26010	Constant	gDiff	0.159473	-0.077743	0.0373301	-0.334787	eDiffP	0	0.1308	0.240825	0.204951	eDiffB	0	0.368016	0.362968	0.699211	XLOC_019692	8
Glyma19g31730	E-only	gDiff	0.551657	-0.152915	0.174717	0.755068	eDiffP	0	-0.239271	-0.261121	-1.0903	eDiffB	0	0.465301	0.115819	-1.29371	XLOC_049176	7
Glyma19g29760	E-only	gDiff	-0.613277	-0.590144	0.10775	-0.215863	eDiffP	0	1.53165	1.4151	1.70602	eDiffB	0	1.50852	0.69407	1.3086	XLOC_050329	7
Glyma07g18200	E-only	gDiff	0	0	0	-0.335897	eDiffP	0	0	0	5	eDiffB	0	0	0	5	XLOC_017902	7
Glyma09g10520	E-only	gDiff	0.666994	-0.174835	0.26553	-0.209323	eDiffP	0	-3.02447	-2.22963	-2.12029	eDiffB	0	-2.18265	-1.82816	-1.24398	XLOC_023836	7
Glyma16g20030	E-only	gDiff	0.221517	0.24048	0.610786	-0.366853	eDiffP	0	-1.02147	-0.4942	-1.10716	eDiffB	0	-1.04044	-0.883469	-0.518791	XLOC_042469	8
Glyma19g01860	ambiguous	gDiff	0.289682	0.531975	0.120422	0.560232	eDiffP	0	1.90751	1.26607	-0.159992	eDiffB	0	1.66522	1.43533	-0.430542	XLOC_048581	5
Glyma17g13470	E-ambiguous	gDiff	0.215515	0.300941	0.726724	0.0698281	eDiffP	0	-2.05676	-1.97055	-2.76002	eDiffB	0	-2.14218	-2.48175	-2.61434	XLOC_043648	6
Glyma13g05068	Low_expression	gDiff	0	0	0	0	eDiffP	0	0	0	0	eDiffB	0	0	0	0	XLOC_032689	8
Glyma10g41310	E-only	gDiff	0.144062	0.381213	-0.081196	1.24133	eDiffP	0	-1.12388	-1.35716	-2.33163	eDiffB	0	-1.36104	-1.13191	-3.4289	XLOC_027494	8
Glyma01g21480	Low_expression	gDiff	0.497614	0	0	0	eDiffP	0	0	0	0	eDiffB	0	0	0	0	XLOC_001587	6
Glyma05g20485	Constant	gDiff	-0.172576	-0.0587214	0.163082	-0.339822	eDiffP	0	0.530886	0.31855	-0.0720647	eDiffB	0	0.417032	-0.017107	0.0951813	XLOC_011965	8
Glyma08g24580	Constant	gDiff	-0.623245	0.118352	0.0946365	-0.0158702	eDiffP	0	0.535788	0.669992	0.502062	eDiffB	0	-0.205809	-0.0478888	-0.105313	XLOC_019643	7
Glyma07g16584	GandE-ambiguous	gDiff	0.0664237	-1.28988	-1.29314	0.515658	eDiffP	0	-0.137891	0.449521	2.58279	eDiffB	0	1.21842	1.80909	2.13356	XLOC_017847	5
Glyma02g10420	Constant	gDiff	-0.204822	0.185661	0.130806	-0.201992	eDiffP	0	0.501747	0.321915	1.56033	eDiffB	0	0.111264	-0.0137127	1.5575	XLOC_004275	8
Glyma12g22240	Constant	gDiff	0.158724	0.117436	0.052612	-0.0798367	eDiffP	0	0.0359031	0.507618	0.107176	eDiffB	0	0.0771904	0.61373	0.345737	XLOC_030952	8
Glyma13g05540	E-ambiguous	gDiff	0	0	1.45457	0.607091	eDiffP	0	0	0	5	eDiffB	0	0	0	5	XLOC_032709	6
Glyma06g14740	E-only	gDiff	-0.00586266	-0.86142	-0.28141	0.173602	eDiffP	0	-3.47184	-1.43854	0.24766	eDiffB	0	-2.61628	-1.163	0.0681958	XLOC_013405	8
Glyma05g31250	Constant	gDiff	-0.0544195	0	0	0	eDiffP	0	0	0	0	eDiffB	0	0	0	0	XLOC_011191	7
Glyma20g08191	Low_expression	gDiff	0	0	0	0	eDiffP	0	0	0	0	eDiffB	0	0	0	0	XLOC_051273	1
Glyma16g31270	GandE	gDiff	0	1.09572	0.928539	1.38981	eDiffP	0	3.24763	3.08775	3.02729	eDiffB	0	5	5	0	XLOC_041785	8
Glyma10g13221	Low_expression	gDiff	0	-0.0588678	0.0004587	0.25566	eDiffP	0	0	0	0	eDiffB	0	0	0	0	XLOC_025241	7
Glyma10g35111	Constant	gDiff	0.530964	0.0262251	0.136957	-0.514471	eDiffP	0	-0.328825	-0.129988	-0.336551	eDiffB	0	0.175913	0.264019	0.708884	XLOC_025799	8
Glyma06g36210	E-ambiguous	gDiff	-0.262452	0.958595	0.770229	0.557254	eDiffP	0	-0.120392	-0.811909	-3.00033	eDiffB	0	-1.34144	-1.84459	-3.82004	XLOC_015433	8
Glyma05g07760	Low_expression	gDiff	0	0	0	0.0449883	eDiffP	0	0	0	0	eDiffB	0	0	0	0	XLOC_010616	7
Glyma17g13120	E-ambiguous	gDiff	0	0	0.0460259	-0.264893	eDiffP	0	0	0	5	eDiffB	0	0	0	5	XLOC_044966	3
Glyma08g47470	E-only	gDiff	-0.112596	-0.192692	0.0655381	0.353893	eDiffP	0	0.0618887	-0.239328	-1.80227	eDiffB	0	0.141985	-0.417462	-2.26876	XLOC_022010	8
Glyma04g04540	ambiguous	gDiff	0.267859	0.982174	0.32207	1.18446	eDiffP	0	0.554985	0.397893	-0.857318	eDiffB	0	-0.15933	0.343682	-1.77392	XLOC_009333	8
Glyma11g21250	ambiguous	gDiff	-0.820696	-0.448571	-0.730118	-0.203956	eDiffP	0	-0.377703	-0.501375	-0.272511	eDiffB	0	-0.749828	-0.591953	-0.889251	XLOC_028557	6
Glyma08g05550	Low_expression	gDiff	0.104592	0	0	0	eDiffP	0	0	-1.40269	0	eDiffB	0	0	0	0	XLOC_018729	7
Glyma07g11495	Constant	gDiff	0.785584	0.492901	0.888221	0	eDiffP	0	-0.550195	-0.376723	0	eDiffB	0	-0.257511	-0.47936	0	XLOC_017665	8
Glyma02g14380	E-only	gDiff	-0.211027	0.337327	-0.308275	-0.455987	eDiffP	0	1.24494	1.15421	1.12015	eDiffB	0	0.696586	1.25146	1.36511	XLOC_002972	8
Glyma13g00670	E-only	gDiff	0.193336	-0.152201	0.341546	0.239125	eDiffP	0	0.73357	1.25456	-0.668638	eDiffB	0	1.07911	1.10635	-0.714426	XLOC_032547	8
Glyma20g38780	Constant	gDiff	-0.14766	-0.427655	0.17292	-0.246132	eDiffP	0	0.244826	0.630013	0.531029	eDiffB	0	0.524821	0.309433	0.629501	XLOC_053371	8
Glyma13g40460	E-only	gDiff	-0.169425	-0.157225	0.199792	-0.837316	eDiffP	0	0.864702	1.25882	1.83486	eDiffB	0	0.852502	0.889604	2.50275	XLOC_034054	7
Glyma04g06520	E-ambiguous	gDiff	-1.24052	0.0554035	-0.0845222	0.217781	eDiffP	0	3.19257	4.15801	2.7726	eDiffB	0	1.89665	3.00201	1.3143	XLOC_009423	5
Glyma14g35960	E-only	gDiff	-0.241863	-0.195481	0.0627619	-0.099184	eDiffP	0	1.22868	1.70993	3.13527	eDiffB	0	1.18229	1.4053	2.99259	XLOC_036990	7
Glyma20g01730	Constant	gDiff	-0.0512718	0.133339	0.262339	0.0369622	eDiffP	0	0.853376	0.619472	-0.0592765	eDiffB	0	0.668765	0.305862	-0.14751	XLOC_052339	8
Glyma04g32450	Constant	gDiff	0.287175	-0.149301	0.14397	0.296684	eDiffP	0	-0.317534	-0.0983914	-0.736143	eDiffB	0	0.118942	0.0448139	-0.745652	XLOC_009866	8
Glyma16g01940	E-ambiguous	gDiff	0.0420697	-0.57796	-0.442181	-0.120984	eDiffP	0	-0.305661	0.184217	2.10819	eDiffB	0	0.314369	0.668468	2.27124	XLOC_040967	6
Glyma13g30720	ambiguous	gDiff	-0.634326	-0.61388	-1.31801	0.592635	eDiffP	0	-0.217574	-0.247338	0.771145	eDiffB	0	-0.238021	0.436343	-0.455816	XLOC_035429	6
Glyma05g00510	E-ambiguous	gDiff	-1.24913	-0.291848	-0.340737	0	eDiffP	0	0.965038	0.478414	0	eDiffB	0	0.0077556	-0.42998	-5	XLOC_011534	6
Glyma06g10770	Low_expression	gDiff	-0.211725	0.304675	0.441592	0	eDiffP	0	0.763476	0.622597	0	eDiffB	0	0.247077	-0.0307205	0	XLOC_013209	8
Glyma09g40770	E-only	gDiff	-0.273226	0.892939	-0.625798	0.518198	eDiffP	0	1.51654	0.757673	0.0593554	eDiffB	0	0.350379	1.11025	-0.732069	XLOC_024683	8
Glyma13g29725	ambiguous	gDiff	-0.455287	0.280221	-0.96762	-0.252018	eDiffP	0	0.950776	0.6661	2.02976	eDiffB	0	0.215269	1.17843	1.82649	XLOC_035384	5
Glyma06g24830	Constant	gDiff	-0.241016	-0.279604	-0.0473562	-0.242032	eDiffP	0	0.0409793	0.0993903	0.759884	eDiffB	0	0.0795674	-0.0942693	0.760901	XLOC_013757	8
Glyma02g12520	E-ambiguous	gDiff	-0.641073	-0.598632	-0.693998	-0.653529	eDiffP	0	2.09326	2.8136	4.72223	eDiffB	0	2.05081	2.86652	4.73468	XLOC_004369	5
Glyma01g10850	E-only	gDiff	0.360072	-0.303567	0.0944459	0.13445	eDiffP	0	0.398584	0.482702	0.980271	eDiffB	0	1.06222	0.748328	1.20589	XLOC_000352	8
Glyma19g07150	GxE	gDiff	0	0	0	-2.16776	eDiffP	0	0	0	0	eDiffB	0	0	0	2.29182	XLOC_048766	8
Glyma17g31060	E-only	gDiff	-0.0879956	-0.0996919	-0.387073	-0.290073	eDiffP	0	0.46435	0.497437	1.42655	eDiffB	0	0.476046	0.796515	1.62862	XLOC_044073	8
Glyma14g01190	E-only	gDiff	0.460637	0.786678	-0.150027	0.911186	eDiffP	0	-0.528451	-1.31621	-2.13947	eDiffB	0	-0.854492	-0.705542	-2.59002	XLOC_036135	8
Glyma12g04160	Low_expression	gDiff	0.50408	0	0	0	eDiffP	0	0	0	0	eDiffB	0	0	0	0	XLOC_031585	8
Glyma10g34580	GandE-ambiguous	gDiff	0.386211	-2.26762	-0.335409	-0.147967	eDiffP	0	0.868906	3.22248	5.62658	eDiffB	0	3.52274	3.9441	6.16076	XLOC_025763	6
Glyma16g26050	ambiguous	gDiff	-1.19027	1.63059	-0.894472	0.888859	eDiffP	0	1.67551	0.441066	0.0422199	eDiffB	0	-1.14535	0.14527	-2.03691	XLOC_042627	5
Glyma13g26310	Low_expression	gDiff	0	0	0	0	eDiffP	0	0	0	0	eDiffB	0	0	0	-0.615659	XLOC_033411	8
Glyma03g37450	E-only	gDiff	-0.197096	0.152402	0.453205	0	eDiffP	0	-1.7742	-2.11514	-5	eDiffB	0	-2.1237	-2.76544	-5	XLOC_006404	7
Glyma12g32580	E-only	gDiff	-0.231559	0.575214	-0.195116	-1.27706	eDiffP	0	-2.41277	-3.01136	-5.6522	eDiffB	0	-3.21954	-3.04781	-4.6067	XLOC_031187	7
Glyma09g17250	Constant	gDiff	0.190883	0.0803587	-0.0878801	0.00601188	eDiffP	0	-0.452449	-0.696926	-0.842232	eDiffB	0	-0.341924	-0.418163	-0.657361	XLOC_023946	8
Glyma16g23960	E-only	gDiff	0.0543196	0.307907	-0.319283	-0.300943	eDiffP	0	2.36096	1.96335	2.5236	eDiffB	0	2.10737	2.33695	2.87886	XLOC_041520	8
Glyma12g17523	Low_expression	gDiff	0	0	0	0	eDiffP	0	-0.360632	-0.397738	0	eDiffB	0	0	0	0	XLOC_032053	8
Glyma16g00360	E-only	gDiff	-0.0687289	0.271846	-0.258434	0.638998	eDiffP	0	0.480509	-0.273193	-1.27014	eDiffB	0	0.139934	-0.0834874	-1.97787	XLOC_040895	8
Glyma06g14400	Constant	gDiff	-0.144555	-0.0150162	-0.0933497	0.443919	eDiffP	0	0.512674	0.535053	0.00655176	eDiffB	0	0.383135	0.483848	-0.581922	XLOC_014952	8
Glyma19g40820	E-only	gDiff	-0.310974	-0.380038	-0.312266	-0.181969	eDiffP	0	0.214946	0.250685	0.961704	eDiffB	0	0.28401	0.251978	0.832699	XLOC_049592	8
Glyma05g33510	E-only	gDiff	0.00858408	0.133277	-0.00577869	-0.426643	eDiffP	0	-1.42018	-1.15739	-1.83626	eDiffB	0	-1.54487	-1.14303	-1.40103	XLOC_011285	8
Glyma18g47931	E-ambiguous	gDiff	-0.47613	0.504072	-1.03447	0.962664	eDiffP	0	-0.719021	-1.65023	-2.9085	eDiffB	0	-1.69922	-1.09188	-4.34729	XLOC_048223	7
Glyma20g23360	GxE	gDiff	2.20694	0	0	0	eDiffP	0	-0.969107	-5	-5	eDiffB	0	0	0	0	XLOC_051542	8
Glyma13g36960	Low_expression	gDiff	0	0	0	0	eDiffP	0	0	0	0	eDiffB	0	0	0	0	XLOC_033909	8
Glyma20g33800	E-ambiguous	gDiff	-0.723316	-1.43858	0.915441	-1.46126	eDiffP	0	-1.95114	-2.45703	-3.44976	eDiffB	0	-1.23587	-4.09578	-2.71181	XLOC_052012	5
Glyma18g44470	E-only	gDiff	0.186753	-0.153953	0.344495	-0.392126	eDiffP	0	0.271236	0.656065	0.974468	eDiffB	0	0.611942	0.498323	1.55335	XLOC_048073	8
Glyma20g22180	Low_expression	gDiff	0.434781	0	0	0	eDiffP	0	0.072548	0.0525642	-0.0277111	eDiffB	0	0	0	0	XLOC_052649	6
Glyma17g14960	Low_expression	gDiff	0	0	0	0	eDiffP	0	0	0	0	eDiffB	0	0	0	0	XLOC_043728	7
Glyma19g31800	Constant	gDiff	-0.203131	0.173986	-0.370967	0.619488	eDiffP	0	0.239767	-0.46159	0.0383004	eDiffB	0	-0.13735	-0.293754	-0.784318	XLOC_050408	8
Glyma10g41170	E-ambiguous	gDiff	-0.140443	-0.324287	0.883953	-0.7585	eDiffP	0	-0.0799885	0.700394	1.80689	eDiffB	0	0.103855	-0.324002	2.42495	XLOC_027488	6
Glyma20g31960	Low_expression	gDiff	0	0	0	0	eDiffP	0	0	0	0	eDiffB	0	0	0	0	XLOC_051935	7
Glyma15g40166	Constant	gDiff	-0.127355	0.0337349	-0.137178	-0.221264	eDiffP	0	0.428012	0.0639337	-0.256785	eDiffB	0	0.266923	0.0737571	-0.162876	XLOC_039500	8
Glyma03g07972	Low_expression	gDiff	-1.17271	-0.551965	0	0	eDiffP	0	0.231342	0	0	eDiffB	0	-0.389398	0	0	XLOC_006933	8
Glyma14g38930	Constant	gDiff	0.628119	0.603363	0.187362	0.0177429	eDiffP	0	-0.467352	-0.379204	0.236882	eDiffB	0	-0.442596	0.0615536	0.847258	XLOC_038175	8
Glyma16g07980	Constant	gDiff	-0.24738	-0.0218345	0.0144239	-0.363361	eDiffP	0	0.681721	0.615525	0.345259	eDiffB	0	0.456175	0.353721	0.461239	XLOC_041233	8
Glyma13g42941	Constant	gDiff	-0.269908	-0.00794632	0.131478	-0.302186	eDiffP	0	0.588155	0.560488	0.419677	eDiffB	0	0.326193	0.159102	0.451955	XLOC_036005	8
Glyma06g06990	Low_expression	gDiff	0.439153	0	0	0	eDiffP	0	0	0	0	eDiffB	0	0	0	0	XLOC_014618	7
Glyma07g11720	Low_expression	gDiff	0	0	0	1.04297	eDiffP	0	0	0	0	eDiffB	0	0	0	0	XLOC_016353	4
Glyma02g47640	Constant	gDiff	0.0862627	-0.0469629	0.0594896	-0.299756	eDiffP	0	-0.262766	-0.280494	-0.35253	eDiffB	0	-0.12954	-0.253721	0.0334881	XLOC_003813	8
Glyma04g35050	E-only	gDiff	0.0461132	0.376457	-0.340053	-0.28095	eDiffP	0	0.04439	-0.148758	1.35188	eDiffB	0	-0.285954	0.237408	1.67894	XLOC_008746	8
Glyma20g27580	E-ambiguous	gDiff	-0.541728	0.241007	0.840487	0.384453	eDiffP	0	0.75408	0.172489	-1.97648	eDiffB	0	-0.0286552	-1.20973	-2.90266	XLOC_052882	4
Glyma01g02950	GandE-ambiguous	gDiff	-0.0711734	0.24873	0.456427	1.72611	eDiffP	0	-1.23536	-0.952926	-2.15362	eDiffB	0	-1.55526	-1.48053	-3.95091	XLOC_000123	4
Glyma10g32330	GandE-ambiguous	gDiff	-0.574746	1.06307	1.78757	0	eDiffP	0	0.315264	-0.404243	-5	eDiffB	0	-1.32255	-2.76656	-5	XLOC_027100	6
Glyma03g27865	Constant	gDiff	0.0456359	-0.432707	-0.258273	-0.121772	eDiffP	0	-0.108282	-0.310254	0.16425	eDiffB	0	0.370061	-0.00634492	0.331659	XLOC_007238	8
Glyma13g00920	E-only	gDiff	0.257654	0.565046	0.367529	-0.136211	eDiffP	0	0.457071	1.13021	1.03505	eDiffB	0	0.149679	1.02034	1.42892	XLOC_034314	8
Glyma20g24830	E-only	gDiff	0.679674	-0.185706	-0.193294	0.358229	eDiffP	0	-0.0720279	-0.413746	-1.03809	eDiffB	0	0.793353	0.459222	-0.716643	XLOC_051606	8
Glyma12g07140	Low_expression	gDiff	0	0.397191	0.0310511	0.403307	eDiffP	0	0	0	0	eDiffB	0	0.0452456	0.413803	-0.09055	XLOC_030570	8
Glyma05g15700	Low_expression	gDiff	-0.152328	0	0	0	eDiffP	0	-1.15304	0	0	eDiffB	0	0	0	0	XLOC_011928	4
Glyma05g29521	E-only	gDiff	0.166397	-0.11838	0.0819116	-0.422987	eDiffP	0	-1.537	-1.09383	-0.909263	eDiffB	0	-1.25223	-1.00934	-0.319879	XLOC_012288	8
Glyma20g01450	Low_expression	gDiff	-0.864503	-0.760747	0.0460258	0	eDiffP	0	-0.387315	-0.900284	0	eDiffB	0	-0.491071	-1.81081	0	XLOC_052330	6
Glyma15g06890	E-only	gDiff	-0.360953	-0.244476	-0.204173	-0.29135	eDiffP	0	0.75127	1.08284	1.94939	eDiffB	0	0.634793	0.926063	1.87979	XLOC_038580	8
Glyma18g52381	ambiguous	gDiff	-1.05039	-0.16702	0.0534306	0.265248	eDiffP	0	0.958977	1.05643	0.548753	eDiffB	0	0.0756084	-0.0473855	-0.766883	XLOC_047026	4
Glyma18g33460	E-ambiguous	gDiff	0.270672	0.67796	-0.539781	0.374146	eDiffP	0	-0.631684	-1.17658	-3.21816	eDiffB	0	-1.03897	-0.366132	-3.32163	XLOC_046399	6
Glyma07g14060	Low_expression	gDiff	0.201213	0	0	0	eDiffP	0	-0.130111	0	0	eDiffB	0	0	0	0	XLOC_017750	6
Glyma05g38150	ambiguous	gDiff	0.096892	-1.08449	-0.0881937	-1.06502	eDiffP	0	0.38279	1.32156	1.16895	eDiffB	0	1.56417	1.50664	2.33086	XLOC_011498	6
Glyma18g47731	E-only	gDiff	-0.149446	-0.109616	0.0555864	0.051907	eDiffP	0	0.82763	0.694111	0.880063	eDiffB	0	0.7878	0.489078	0.67871	XLOC_046813	8
Glyma17g16380	E-only	gDiff	-0.241415	-0.875116	-0.190756	0.0389339	eDiffP	0	-0.672746	-0.679841	-1.05519	eDiffB	0	-0.0390459	-0.730501	-1.33554	XLOC_043796	8
Glyma09g00640	GandE-ambiguous	gDiff	0	0.13361	-0.489492	-1.60152	eDiffP	0	0	0	0	eDiffB	0	0	0	5	XLOC_023442	5
Glyma20g30490	E-only	gDiff	0.201595	-0.282771	0.802989	0.0808543	eDiffP	0	-1.5282	-0.631217	1.13656	eDiffB	0	-1.04383	-1.23261	1.25731	XLOC_053001	8
Glyma19g41680	Constant	gDiff	0.152068	-0.12183	-0.192019	-0.101703	eDiffP	0	0.0930291	0.284693	0.58033	eDiffB	0	0.366926	0.62878	0.8341	XLOC_050850	8
Glyma01g40370	Low_expression	gDiff	0	0	0	0	eDiffP	0	0	0	0	eDiffB	0	0	0	0	XLOC_000937	8
Glyma07g04640	E-only	gDiff	0.161685	0.0339301	0.297213	0.048087	eDiffP	0	-1.01826	-0.878169	-1.27885	eDiffB	0	-0.89051	-1.0137	-1.16525	XLOC_016049	8
Glyma02g02570	E-only	gDiff	-0.343899	0.222207	-0.282616	-0.156872	eDiffP	0	1.29909	0.926409	0.786705	eDiffB	0	0.732983	0.865126	0.599677	XLOC_003933	8
Glyma14g38890	E-ambiguous	gDiff	0	0	-0.796099	0.861869	eDiffP	0	0	1.10856	3.7668	eDiffB	0	0	0	5	XLOC_037134	6
Glyma15g10510	Constant	gDiff	-0.233519	-0.279442	0.393431	0.207724	eDiffP	0	0.276399	0.907771	0.10195	eDiffB	0	0.322322	0.280821	-0.339292	XLOC_040076	7
Glyma08g03381	Constant	gDiff	-1.07622	-0.457248	-0.726337	-0.7026	eDiffP	0	0.952365	0.759027	1.1732	eDiffB	0	0.333397	0.409148	0.799587	XLOC_020488	8
Glyma03g42470	Low_expression	gDiff	0	0	0	-0.0398201	eDiffP	0	0	0	0.465002	eDiffB	0	0	0	0	XLOC_006640	8
Glyma09g21556	Low_expression	gDiff	0.95823	0	0	0	eDiffP	0	0	0	0	eDiffB	0	0	0	0	XLOC_022640	1
Glyma08g17950	GxE	gDiff	0.127858	-1.28017	0.202558	0.379645	eDiffP	0	-2.32348	-1.79716	0.117522	eDiffB	0	-0.915451	-1.87186	-0.134265	XLOC_021150	7
Glyma05g36360	Low_expression	gDiff	0.370589	-0.0451836	0.0111567	0.511469	eDiffP	0	0.212883	-0.342502	-0.528497	eDiffB	0	0.628655	0.0169308	-0.669377	XLOC_012617	7
Glyma09g04990	Low_expression	gDiff	0.184734	0	0	0	eDiffP	0	0.238131	0	0	eDiffB	0	0	0	0	XLOC_022280	7
Glyma19g05000	E-only	gDiff	0	-0.379337	0.387586	-0.366702	eDiffP	0	0	5	5	eDiffB	0	0	0	5	XLOC_049982	8
Glyma20g27620	Low_expression	gDiff	0	-0.0405258	-1.09064	0	eDiffP	0	0	0	0	eDiffB	0	1.15018	1.57304	0	XLOC_052886	6
Glyma13g36670	E-only	gDiff	-0.371886	-0.0343166	-0.611004	-0.127619	eDiffP	0	-0.819133	-1.13394	-1.06494	eDiffB	0	-1.1567	-0.894818	-1.30921	XLOC_033891	8
Glyma02g30597	Low_expression	gDiff	0.0403513	0	0	0	eDiffP	0	0	0	0	eDiffB	0	0	-1.01779	0	XLOC_003207	6
Glyma19g42160	E-only	gDiff	-0.304572	-0.932349	0.67212	-0.317587	eDiffP	0	0.973682	0.47961	0.624622	eDiffB	0	1.60146	-0.497082	0.637637	XLOC_050868	8
Glyma19g35650	E-only	gDiff	0.0385014	-0.0268916	0.100021	-0.184085	eDiffP	0	-0.121389	1.18463	1.61788	eDiffB	0	-0.055996	1.12311	1.84047	XLOC_050583	7
Glyma16g04200	E-ambiguous	gDiff	-0.481213	-1.34522	0.279786	-1.02247	eDiffP	0	1.48912	2.96207	3.05592	eDiffB	0	2.35313	2.20107	3.59718	XLOC_041066	4
Glyma17g07060	E-ambiguous	gDiff	0.793937	0.151474	-0.14467	0.761302	eDiffP	0	-0.249765	-0.557698	-2.06079	eDiffB	0	0.392698	0.380908	-2.02815	XLOC_044674	6
Glyma13g32790	E-only	gDiff	0.257443	-0.579276	-0.764613	0.352308	eDiffP	0	0.177465	0.0194066	-1.08878	eDiffB	0	1.01418	1.04146	-1.18364	XLOC_033708	7
Glyma05g07750	Constant	gDiff	-0.281658	-0.305377	0.0421656	-0.0331971	eDiffP	0	0.0624686	0.185693	0.488348	eDiffB	0	0.0861881	-0.13813	0.239887	XLOC_010615	8
Glyma11g04430	Constant	gDiff	0	-0.294067	0.228411	-0.628471	eDiffP	0	0.519334	1.18215	1.46146	eDiffB	0	0	0	0	XLOC_027845	8
Glyma05g05730	GandE-ambiguous	gDiff	-0.00142475	-1.85196	-0.568998	-0.0275203	eDiffP	0	-0.546273	0.749475	2.65817	eDiffB	0	1.30427	1.31705	2.68427	XLOC_010554	6
Glyma04g43051	Constant	gDiff	-0.73795	0.142091	-0.244724	-0.0355713	eDiffP	0	1.00761	0.973177	0.516325	eDiffB	0	0.127573	0.479951	-0.186053	XLOC_009089	7
Glyma17g05080	Low_expression	gDiff	0	-0.473848	-0.195235	0.0283742	eDiffP	0	0	0	0	eDiffB	0	0	0	0	XLOC_044584	8
Glyma19g42690	Low_expression	gDiff	-1.21655	0	0	0	eDiffP	0	0	0	0	eDiffB	0	0	0	0	XLOC_050898	7
Glyma12g32150	Low_expression	gDiff	0	0	0	0	eDiffP	0	0	0	0	eDiffB	0	0	0	0	XLOC_032320	4
Glyma09g31590	Constant	gDiff	-0.115502	-0.112364	0.237014	-0.63529	eDiffP	0	-0.391681	-0.206758	0.0186413	eDiffB	0	-0.394819	-0.559273	0.538429	XLOC_022930	8
Glyma03g41730	Constant	gDiff	-0.266854	0.094956	-0.352921	0.297621	eDiffP	0	0.0381074	-0.342102	0.76349	eDiffB	0	-0.323702	-0.256035	0.199014	XLOC_006595	8
Glyma20g29080	Low_expression	gDiff	0.226592	0	0	0	eDiffP	0	-1.10095	-1.29815	0	eDiffB	0	0	0	0	XLOC_052943	5
Glyma05g23840	ambiguous	gDiff	0	1.70482	1.0115	0	eDiffP	0	0	0	0	eDiffB	0	0	0	0	XLOC_012048	6
Glyma09g38760	Constant	gDiff	-0.39684	0.248839	-0.219161	-0.248027	eDiffP	0	-0.661444	-0.486672	-0.422983	eDiffB	0	-1.30712	-0.664351	-0.571796	XLOC_023271	8
Glyma11g32590	GandE-ambiguous	gDiff	0.269561	1.44403	1.34273	0	eDiffP	0	0.209273	-1.03204	-2.44725	eDiffB	0	-0.965199	-2.10521	-5	XLOC_030000	7
Glyma03g02290	E-only	gDiff	0.507239	-0.286184	0.523602	-0.0285866	eDiffP	0	0.603806	0.830504	0.925469	eDiffB	0	1.39723	0.81414	1.46129	XLOC_006736	8
Glyma20g26180	ambiguous	gDiff	-0.199738	-0.914657	-0.126828	1.20749	eDiffP	0	-0.539359	-0.341245	0.703635	eDiffB	0	0.175561	-0.414155	-0.703593	XLOC_051656	8
Glyma13g37380	E-only	gDiff	-0.26675	0.160961	-0.0174645	-0.0998482	eDiffP	0	0.981299	0.898672	1.70378	eDiffB	0	0.553589	0.649386	1.53688	XLOC_035744	8
Glyma13g29500	ambiguous	gDiff	-0.123706	0.0471394	0.841191	0.0564157	eDiffP	0	-0.0885653	0.571081	-0.886512	eDiffB	0	-0.259411	-0.393816	-1.06663	XLOC_033557	6
Glyma03g32970	E-only	gDiff	0.0398322	0.102089	0.208248	-0.0778263	eDiffP	0	0.908159	0.617354	0.945573	eDiffB	0	0.845903	0.448938	1.06323	XLOC_007465	8
Glyma20g23580	E-ambiguous	gDiff	0.19482	-0.868947	-0.746259	0.9682	eDiffP	0	-3.02155	-2.68564	-0.257086	eDiffB	0	-1.95778	-1.74456	-1.03047	XLOC_052702	6
Glyma13g33470	E-ambiguous	gDiff	-0.557176	1.17721	-0.896314	0.710776	eDiffP	0	-1.10187	-2.3625	-1.65943	eDiffB	0	-2.83626	-2.02336	-2.92738	XLOC_033735	7
Glyma18g05600	E-only	gDiff	0.35013	0.800282	1.1635	0	eDiffP	0	-3.14596	-2.38097	-5	eDiffB	0	-3.59611	-3.19434	-5	XLOC_045842	7
Glyma14g00590	E-only	gDiff	-0.221162	0.32994	-0.305878	-0.0727886	eDiffP	0	1.29119	0.770058	0.94331	eDiffB	0	0.740088	0.854774	0.794936	XLOC_037218	8
Glyma10g43430	Constant	gDiff	-0.237644	0.138667	-0.0186259	-0.0654949	eDiffP	0	0.879306	0.64872	0.890308	eDiffB	0	0.502995	0.429702	0.718159	XLOC_027586	8
Glyma03g30700	Low_expression	gDiff	0	0	0	0	eDiffP	0	0	0	0	eDiffB	0	0	0	0	XLOC_007364	6
Glyma01g38490	Low_expression	gDiff	-0.150082	-0.10923	-0.32825	-0.00972193	eDiffP	0	0.522718	0.394911	-0.286744	eDiffB	0	0.481866	0.57308	-0.427104	XLOC_000859	8
Glyma12g12530	Constant	gDiff	0.0422363	-0.0429637	0.00795553	-0.408011	eDiffP	0	0.474887	0.68732	0.611045	eDiffB	0	0.560087	0.721601	1.06129	XLOC_031900	8
Glyma09g34270	E-only	gDiff	-0.145576	-0.0869092	-0.341081	-0.461388	eDiffP	0	0.310968	0.176139	1.14292	eDiffB	0	0.252301	0.371644	1.45873	XLOC_024397	8
Glyma08g15740	Constant	gDiff	0.0742459	-0.219468	-0.0250492	-0.103826	eDiffP	0	0.32269	0.366066	0.710934	eDiffB	0	0.616404	0.465361	0.889007	XLOC_021057	8
Glyma13g34221	E-ambiguous	gDiff	-0.191605	0.580728	1.1028	0	eDiffP	0	0.231227	-0.407698	-5.64833	eDiffB	0	-0.541106	-1.70211	-5	XLOC_035602	5
Glyma08g05100	E-only	gDiff	0.0338868	-0.0839357	0.262104	-0.0157694	eDiffP	0	0.205674	0.273179	-0.92956	eDiffB	0	0.323496	0.0449616	-0.879904	XLOC_018712	8
Glyma13g18110	Low_expression	gDiff	0	-0.382326	0.482484	1.47318	eDiffP	0	0	0	0	eDiffB	0	0	0	0	XLOC_033029	5
Glyma10g04310	E-only	gDiff	0.449583	0.63726	0.6742	0	eDiffP	0	-1.36554	-1.0986	-2.27445	eDiffB	0	-1.55321	-1.32322	-5	XLOC_024954	7
Glyma10g05606	E-only	gDiff	-0.1886	-0.543495	0.00476563	-0.302073	eDiffP	0	-0.102761	0.483344	1.26301	eDiffB	0	0.252134	0.289978	1.37648	XLOC_025016	8
Glyma09g04560	Low_expression	gDiff	0	0	0	0	eDiffP	0	0	0	0	eDiffB	0	0	0	0	XLOC_023607	8
Glyma17g04650	E-only	gDiff	-0.760559	-0.383264	-0.0427699	-0.229094	eDiffP	0	1.38502	1.68665	1.76976	eDiffB	0	1.00773	0.968866	1.2383	XLOC_043226	8
Glyma15g17550	Low_expression	gDiff	0	0	0	0	eDiffP	0	0	0	0	eDiffB	0	0	0	0	XLOC_039066	2
Glyma02g43940	Low_expression	gDiff	0	0	0.062007	0	eDiffP	0	0	0	0	eDiffB	0	0	0	0	XLOC_003651	8
Glyma06g07510	Constant	gDiff	-0.37822	-0.189232	-0.204313	0.00879771	eDiffP	0	0.812435	0.702075	1.0523	eDiffB	0	0.623447	0.528168	0.665278	XLOC_013042	8
Glyma15g42430	Constant	gDiff	0.348871	0.00210308	0.0776777	0.139846	eDiffP	0	-0.694935	-0.300589	-1.0356	eDiffB	0	-0.348167	-0.0293951	-0.826576	XLOC_040844	8
Glyma15g13230	E-ambiguous	gDiff	-1.39998	0.0116602	0.749486	1.08605	eDiffP	0	3.11427	3.41196	3.95505	eDiffB	0	1.70263	1.26249	1.46902	XLOC_038889	7
Glyma07g02170	E-only	gDiff	0.201403	-0.446017	0.369762	-0.736137	eDiffP	0	-0.278392	0.779953	1.22568	eDiffB	0	0.369028	0.611593	2.16322	XLOC_017280	7
Glyma16g02550	E-only	gDiff	-0.239622	0.192945	0.300384	0.0571818	eDiffP	0	1.03209	1.59063	1.92121	eDiffB	0	0.599521	1.05063	1.62441	XLOC_042062	7
Glyma20g34500	E-ambiguous	gDiff	0.130835	-1.19209	-0.506987	1.23199	eDiffP	0	2.17828	3.33171	3.59716	eDiffB	0	3.50121	3.96953	2.496	XLOC_052045	7
Glyma13g38170	GandE-ambiguous	gDiff	0	-3.67751	0.518911	0.835571	eDiffP	0	0	5	5	eDiffB	0	5	0	5	XLOC_035791	4
Glyma07g38570	E-only	gDiff	0.0298402	-0.25779	-0.429617	-0.704042	eDiffP	0	0.286803	0.0649576	-1.92967	eDiffB	0	0.574433	0.524414	-1.19579	XLOC_017095	8
Glyma14g17300	E-only	gDiff	-0.653644	-0.468147	-0.284595	-0.721533	eDiffP	0	-2.06445	-1.60858	-0.718324	eDiffB	0	-2.24994	-1.97763	-0.650435	XLOC_036729	7
Glyma15g06160	E-ambiguous	gDiff	0.30641	0.673163	-0.151493	0	eDiffP	0	0.924773	-0.437703	-2.76997	eDiffB	0	0.558019	0.0202003	-5	XLOC_039884	6
Glyma04g08770	E-ambiguous	gDiff	0.305633	0	0	0	eDiffP	0	-3.16778	-5	-5	eDiffB	0	-5	-5	-5	XLOC_009525	6
Glyma07g29560	E-ambiguous	gDiff	-0.170749	-0.542435	0.361338	0.109153	eDiffP	0	-0.76703	-0.973617	-2.15967	eDiffB	0	-0.395343	-1.5057	-2.43957	XLOC_018035	6
Glyma02g04180	Low_expression	gDiff	-0.752456	0	-0.377166	0	eDiffP	0	-0.308603	-0.583893	0	eDiffB	0	0	-0.959183	-1.69887	XLOC_003997	7
Glyma17g07710	Constant	gDiff	0.116805	0.63583	0.00198288	0.229247	eDiffP	0	0.0363443	-0.17943	0.356391	eDiffB	0	-0.482681	-0.0646077	0.243949	XLOC_044711	8
Glyma12g01930	Constant	gDiff	0.0307655	0.0600448	-0.00981477	-0.330314	eDiffP	0	-0.106473	-0.254132	-0.301326	eDiffB	0	-0.135752	-0.213552	0.0597527	XLOC_030318	8
Glyma08g29210	Low_expression	gDiff	0	-0.195839	-0.664845	-0.456853	eDiffP	0	0	0	0	eDiffB	0	0	0	0	XLOC_021557	8
Glyma08g03150	Constant	gDiff	-0.0204184	0.0521224	-0.356256	0.49216	eDiffP	0	0.714309	0.297914	0.116201	eDiffB	0	0.641768	0.633752	-0.396378	XLOC_020477	8
Glyma11g29530	E-only	gDiff	-0.0395939	0.436721	-0.430149	0.0930178	eDiffP	0	1.62645	0.60087	1.26347	eDiffB	0	1.15014	0.991425	1.13086	XLOC_029928	8
Glyma09g32600	E-only	gDiff	0.079498	-0.226596	0.222334	-0.0857465	eDiffP	0	-2.28443	-1.79105	-3.03853	eDiffB	0	-1.97834	-1.93389	-2.87329	XLOC_024330	7
Glyma20g26270	E-only	gDiff	-0.450903	0.997583	0.446707	0.171101	eDiffP	0	-0.316759	-1.41264	-2.49192	eDiffB	0	-1.76525	-2.31025	-3.11392	XLOC_051662	7
Glyma05g31370	E-ambiguous	gDiff	0.204503	0.117228	0.395293	0.534058	eDiffP	0	2.40061	2.76187	4.05191	eDiffB	0	2.48789	2.57108	3.72236	XLOC_012375	6
Glyma17g35500	E-only	gDiff	0.411832	-1.01305	-0.10002	0.291675	eDiffP	0	-2.48759	-1.98207	-0.943691	eDiffB	0	-1.06271	-1.47022	-0.823534	XLOC_044236	8
Glyma06g10800	Constant	gDiff	0.236617	-0.327295	0.322802	-0.426268	eDiffP	0	0.414272	0.62726	0.703606	eDiffB	0	0.978184	0.541075	1.36649	XLOC_013210	8
Glyma12g07615	Low_expression	gDiff	0	0.0544593	0	0.436249	eDiffP	0	0	0	0	eDiffB	0	0	0	0	XLOC_031726	4
Glyma11g14740	Low_expression	gDiff	-0.284121	0	0	0.284382	eDiffP	0	0	0	1.01016	eDiffB	0	0	0	0.441661	XLOC_029611	8
Glyma15g14970	Constant	gDiff	-0.178248	0.0486472	-0.369941	-0.121637	eDiffP	0	0.115136	-0.270515	-0.845191	eDiffB	0	-0.111759	-0.0788216	-0.901802	XLOC_038957	8
Glyma02g46670	GxE	gDiff	0.0769622	-1.44506	-0.881105	0.414225	eDiffP	0	-3.30148	-2.29128	-0.367252	eDiffB	0	-1.77945	-1.33321	-0.704515	XLOC_005276	7
Glyma01g06300	E-only	gDiff	-0.449858	-0.521652	-0.267102	0.0986636	eDiffP	0	0.941222	1.29031	3.40986	eDiffB	0	1.01302	1.10755	2.86134	XLOC_001429	7
Glyma06g13340	GxE	gDiff	-0.252682	1.54883	0.944746	0.83552	eDiffP	0	1.39469	1.11697	-1.07546	eDiffB	0	-0.40682	-0.080458	-2.16366	XLOC_014897	7
Glyma18g16280	Constant	gDiff	0.0416928	-0.274732	-0.194656	-0.0773572	eDiffP	0	-0.0268014	0.124223	0.684614	eDiffB	0	0.289624	0.360572	0.803664	XLOC_046218	8
Glyma04g34330	E-only	gDiff	0.117563	0.559561	0.731729	0.0663087	eDiffP	0	-3.48011	-3.45547	-3.69572	eDiffB	0	-3.92211	-4.06964	-3.64447	XLOC_008722	8
Glyma02g31480	E-only	gDiff	-0.208977	0.317627	0.344877	-0.338935	eDiffP	0	-2.68844	-1.90607	-2.88647	eDiffB	0	-3.21505	-2.45993	-2.75651	XLOC_003230	8
Glyma08g11520	Low_expression	gDiff	0	0.52178	0.44259	0	eDiffP	0	0	0	0	eDiffB	0	-0.747531	0.327459	0	XLOC_019023	5
Glyma15g08860	Low_expression	gDiff	0	0	0.573852	0	eDiffP	0	0	0	0	eDiffB	0	0	0	0	XLOC_040006	8
Glyma03g01300	Constant	gDiff	-0.350589	0.191039	-0.261653	-0.0890744	eDiffP	0	1.0301	0.521665	-0.286293	eDiffB	0	0.488473	0.432729	-0.547808	XLOC_006698	8
Glyma13g42330	E-ambiguous	gDiff	-0.531682	1.53947	0.955214	0.0996482	eDiffP	0	0.0186487	-0.908665	-3.69727	eDiffB	0	-2.05251	-2.39556	-4.3286	XLOC_035980	4
Glyma19g40460	Low_expression	gDiff	0	0	0	0	eDiffP	0	0	0	0	eDiffB	0	0	0	0	XLOC_050799	4
Glyma04g09485	Low_expression	gDiff	0.043359	-0.0865134	0.0569701	-0.500156	eDiffP	0	-0.298832	-0.344411	-1.02166	eDiffB	0	-0.16896	-0.358022	-0.478149	XLOC_009553	8
Glyma17g11750	E-only	gDiff	0.301757	0.512711	-0.38085	0.21595	eDiffP	0	0.305044	-0.386588	-1.4421	eDiffB	0	0.0940901	0.296019	-1.35629	XLOC_043571	8
Glyma20g32290	GandE-ambiguous	gDiff	0	-1.91621	-2.34523	-0.833499	eDiffP	0	5	5	5	eDiffB	0	4.72441	5.44385	4.16433	XLOC_051948	5
Glyma15g15220	Constant	gDiff	0.185623	-0.448242	0.301601	-0.359939	eDiffP	0	-1.14166	-0.513348	-0.494419	eDiffB	0	-0.507796	-0.629327	0.0511433	XLOC_038969	8
Glyma07g15700	Low_expression	gDiff	0.968967	0	0	0	eDiffP	0	-1.54615	-0.842151	0	eDiffB	0	0	0	0	XLOC_017811	8
Glyma19g43510	Constant	gDiff	0.137119	-0.0240351	0.205691	-0.69439	eDiffP	0	-0.22225	0.0745059	-0.190501	eDiffB	0	-0.0610964	0.00593409	0.641008	XLOC_050937	8
Glyma05g30190	GandE-ambiguous	gDiff	-1.49737	-1.77683	-0.033207	-1.44392	eDiffP	0	0.245397	2.00766	2.97371	eDiffB	0	0.524858	0.543496	2.92026	XLOC_012318	5
Glyma02g06120	E-ambiguous	gDiff	-0.438712	-0.0592683	-0.120808	-0.803697	eDiffP	0	-1.19012	-1.40164	-2.50553	eDiffB	0	-1.56957	-1.71954	-2.14055	XLOC_004083	6
Glyma08g18110	Constant	gDiff	-0.059674	0.0277773	-0.161563	0.0659932	eDiffP	0	0.692711	0.338453	0.0344202	eDiffB	0	0.60526	0.440341	-0.0912471	XLOC_019326	8
Glyma10g34595	Low_expression	gDiff	-0.543796	-0.107507	-0.0858191	-0.666778	eDiffP	0	0.624404	0.584954	0.0850096	eDiffB	0	0.188114	0.126978	0.207992	XLOC_025764	8
Glyma05g29040	Low_expression	gDiff	0	0.148177	-0.0972376	0	eDiffP	0	0.847931	1.24204	0	eDiffB	0	0	0	0	XLOC_011082	8
Glyma08g15150	ambiguous	gDiff	0.435043	0	0	0	eDiffP	0	0	0	0	eDiffB	0	0	0	0	XLOC_019194	6
Glyma05g38530	Constant	gDiff	0.740857	0.191248	0.32946	-0.0234147	eDiffP	0	-0.147114	-0.265496	-0.526163	eDiffB	0	0.402495	0.145901	0.238109	XLOC_011519	8
Glyma18g12900	Low_expression	gDiff	0	0	0	0	eDiffP	0	0	0	0	eDiffB	0	0	0	0	XLOC_046132	6
Glyma08g06440	E-ambiguous	gDiff	-0.176979	-0.108038	0.403645	0.186679	eDiffP	0	3.44509	5.22946	8.03246	eDiffB	0	3.37615	4.64883	7.6688	XLOC_018777	5
Glyma15g04320	E-only	gDiff	-0.700526	-0.943856	-0.479485	0.112505	eDiffP	0	0.825046	1.03712	2.02294	eDiffB	0	1.06838	0.81608	1.20991	XLOC_039807	7
Glyma10g00960	E-only	gDiff	0	0.644758	0.382846	-0.652556	eDiffP	0	1.04128	1.64383	2.45313	eDiffB	0	0	0	5	XLOC_026284	7
Glyma08g13280	E-only	gDiff	-0.41326	-0.083703	0.000891293	0.307049	eDiffP	0	-0.694368	-1.00837	-1.1959	eDiffB	0	-1.02393	-1.42252	-1.91621	XLOC_020928	8
Glyma12g35170	Low_expression	gDiff	0	0	0	0	eDiffP	0	0	0	0	eDiffB	0	0	0	0	XLOC_032440	8
Glyma16g32490	Low_expression	gDiff	-0.59228	0	0	0	eDiffP	0	0	-0.703257	0	eDiffB	0	0	0	0	XLOC_041854	5
Glyma09g01370	E-only	gDiff	-0.0792586	-0.0193162	-0.212117	-0.209473	eDiffP	0	0.757955	0.472443	0.781898	eDiffB	0	0.698012	0.605302	0.912113	XLOC_022104	8
Glyma12g07100	ambiguous	gDiff	0.27991	-0.194561	-1.57143	0.604355	eDiffP	0	0.0808932	-1.52158	-1.33324	eDiffB	0	0.555364	0.329753	-1.65769	XLOC_031705	6
Glyma02g43440	Low_expression	gDiff	0.280864	0	0	0	eDiffP	0	-1.98751	0	0	eDiffB	0	0	0	0	XLOC_003629	5
Glyma13g18120	Low_expression	gDiff	0	0	0	0	eDiffP	0	0	0	0	eDiffB	0	0	0	0	XLOC_033030	6
Glyma11g11700	Constant	gDiff	0	-0.51186	-1.17194	-0.495615	eDiffP	0	0	0	0	eDiffB	0	0.66447	0.847882	1.76503	XLOC_028193	8
Glyma09g29540	Constant	gDiff	-0.0956606	0.0553276	-0.281186	-0.17894	eDiffP	0	0.314549	0.0595006	0.743104	eDiffB	0	0.163561	0.245026	0.826383	XLOC_022852	8
Glyma08g26400	Constant	gDiff	-0.0472412	0.0109977	0.11268	-0.441059	eDiffP	0	-0.27693	0.309144	-0.0164028	eDiffB	0	-0.335169	0.149223	0.377415	XLOC_019714	7
Glyma11g04080	Low_expression	gDiff	0	0	0.87169	-0.334912	eDiffP	0	0	0	0	eDiffB	0	0	0	0	XLOC_029155	5
Glyma05g28010	E-only	gDiff	0.771523	-0.291314	0.524602	-0.330225	eDiffP	0	-1.40515	-1.1382	0.980953	eDiffB	0	-0.34231	-0.891282	2.0827	XLOC_012213	7
Glyma20g36380	Low_expression	gDiff	0	0	0	0.046959	eDiffP	0	0	0	0	eDiffB	0	0	0	0	XLOC_052132	7
Glyma20g01260	E-ambiguous	gDiff	0.290246	-0.354107	0.202535	-0.0525433	eDiffP	0	0.477732	1.18287	2.80189	eDiffB	0	1.12209	1.27059	3.14468	XLOC_051078	4
Glyma14g02260	Low_expression	gDiff	0	0	0	0	eDiffP	0	0	0	0	eDiffB	0	0	0	0	XLOC_037297	8
Glyma09g41610	Low_expression	gDiff	-1.85154	0	0	0	eDiffP	0	0.0918626	0	0	eDiffB	0	0	0	0	XLOC_024730	7
Glyma14g39540	E-only	gDiff	0.163025	0.209334	-0.243762	0.727263	eDiffP	0	-1.12336	-1.1517	-0.684848	eDiffB	0	-1.16967	-0.744912	-1.24909	XLOC_038209	8
Glyma17g37880	E-only	gDiff	0.459539	-1.0944	0.25679	0.315013	eDiffP	0	-2.37543	-2.01677	0.0169277	eDiffB	0	-0.821494	-1.81402	0.161454	XLOC_045574	7
Glyma08g24070	Low_expression	gDiff	0	0.518637	0	0	eDiffP	0	0	0	0	eDiffB	0	0	0	0	XLOC_021383	6
Glyma18g03120	E-only	gDiff	0.24797	-0.53421	-0.133436	0.146751	eDiffP	0	0.828492	1.62119	1.53989	eDiffB	0	1.61067	2.00259	1.64111	XLOC_045736	8
Glyma16g02020	GandE-ambiguous	gDiff	1.61063	0	0	0	eDiffP	0	-5	-5	-5	eDiffB	0	0	0	0	XLOC_042036	5
Glyma07g01230	E-ambiguous	gDiff	0.105265	0.351804	-0.673361	0.78315	eDiffP	0	3.23252	2.77391	2.67492	eDiffB	0	2.98598	3.55254	1.99703	XLOC_017245	6
Glyma12g20160	ambiguous	gDiff	0	0.568116	0.267186	0	eDiffP	0	1.90764	0.617292	0	eDiffB	0	0	0	0	XLOC_030931	6
Glyma10g35430	Low_expression	gDiff	-0.123053	-0.0881388	-0.309953	0	eDiffP	0	0.584753	0.371201	0	eDiffB	0	0.549838	0.558101	0	XLOC_027228	7
Glyma10g00870	Low_expression	gDiff	-0.343475	-0.711146	-0.556221	0.0230844	eDiffP	0	0.601107	0.582939	1.12384	eDiffB	0	0.968779	0.795685	0.757277	XLOC_026280	7
Glyma04g39621	Constant	gDiff	0	0.0633282	-0.0810753	-0.393253	eDiffP	0	0	0	0	eDiffB	0	0	0	0	XLOC_010105	7
Glyma17g14930	E-ambiguous	gDiff	-0.932631	0.797735	-0.225176	-1.37178	eDiffP	0	0.59221	0.412766	-2.79268	eDiffB	0	-1.13816	-0.29469	-2.35353	XLOC_045051	3
Glyma16g21210	Constant	gDiff	0.320789	0.0109955	0.0188683	-0.165926	eDiffP	0	0.574459	0.378745	0.0503867	eDiffB	0	0.884252	0.680665	0.537102	XLOC_041420	8
Glyma10g33360	E-only	gDiff	0.266055	0.254182	0.0879342	0.448795	eDiffP	0	-0.65271	-0.779457	-1.99446	eDiffB	0	-0.640837	-0.601335	-2.17719	XLOC_025708	8
Glyma08g05320	Constant	gDiff	-0.182572	-0.270132	0.0247464	-0.790552	eDiffP	0	-0.0617257	0.00220955	-0.505318	eDiffB	0	0.0258337	-0.205109	0.102661	XLOC_020569	8
Glyma17g16041	Low_expression	gDiff	0	-0.041472	0.192962	-0.0934794	eDiffP	0	0	0	0	eDiffB	0	-0.0629895	-0.147069	0.00122692	XLOC_045102	8
Glyma16g25250	Low_expression	gDiff	0	1.57457	0	0	eDiffP	0	0	0	0	eDiffB	0	-1.35126	0	0	XLOC_041554	3
Glyma03g37310	GandE-ambiguous	gDiff	-1.18376	0.251184	-1.36529	1.49307	eDiffP	0	1.93661	1.32857	4.10799	eDiffB	0	0.501666	1.51011	1.43115	XLOC_006398	5
Glyma02g07570	E-only	gDiff	-0.217735	-0.274295	-0.606595	0.0861484	eDiffP	0	0.697836	0.557419	2.01518	eDiffB	0	0.754396	0.946279	1.7113	XLOC_002688	8
Glyma08g42861	ambiguous	gDiff	-0.338347	-0.147373	-0.307654	0.383384	eDiffP	0	-0.862466	-0.799952	1.35717	eDiffB	0	-1.05344	-0.830644	0.635438	XLOC_021801	6
Glyma02g00590	E-only	gDiff	0.0286653	0.0508027	-0.157453	-0.440392	eDiffP	0	0.357186	0.612056	0.928863	eDiffB	0	0.335048	0.798174	1.39792	XLOC_002361	8
Glyma04g12180	E-ambiguous	gDiff	-0.637563	0	0	0	eDiffP	0	-1.10438	-1.84804	-5	eDiffB	0	-5	-5	-5	XLOC_008440	5
Glyma12g04120	E-only	gDiff	-0.449857	0.333371	-0.257036	1.20198	eDiffP	0	0.0372252	-0.84985	-2.08941	eDiffB	0	-0.746003	-1.04267	-3.74124	XLOC_031583	8
Glyma03g34410	E-only	gDiff	-0.495819	0	0	0	eDiffP	0	-5	-5	-2.92743	eDiffB	0	-5	-5	-5	XLOC_006264	7
Glyma10g37610	GandE-ambiguous	gDiff	0.20948	1.09132	1.34033	0	eDiffP	0	-2.6789	-2.17583	-5	eDiffB	0	-3.56074	-3.30668	-5	XLOC_025920	8
Glyma20g36660	Low_expression	gDiff	0.275897	0.818888	-0.153153	0	eDiffP	0	1.09244	0.00678428	0	eDiffB	0	0.549452	0.435835	0	XLOC_053290	5
Glyma14g34231	Low_expression	gDiff	0.0691533	0	0	0	eDiffP	0	0	0	0	eDiffB	0	0	0	0	XLOC_036939	5
Glyma06g17030	E-only	gDiff	-0.154369	0.12837	0.0245989	-0.0895631	eDiffP	0	1.09978	1.10511	1.44829	eDiffB	0	0.81704	0.926142	1.38348	XLOC_013501	7
Glyma12g02540	ambiguous	gDiff	-0.0967149	0.6629	-0.121909	0.438188	eDiffP	0	0.384804	-0.618544	-1.49984	eDiffB	0	-0.374811	-0.593349	-2.03475	XLOC_031517	6
Glyma04g12052	Low_expression	gDiff	0	0	0	0	eDiffP	0	0	0	0	eDiffB	0	0	0	0	XLOC_009638	2
Glyma04g08000	Constant	gDiff	0.418331	-0.768827	0.333947	0.911967	eDiffP	0	-0.443874	0.157378	-0.344597	eDiffB	0	0.743284	0.241763	-0.838232	XLOC_008281	8
Glyma10g33170	E-only	gDiff	0.194513	0.1282	0.388914	0.303469	eDiffP	0	-1.22862	-0.859817	-1.82061	eDiffB	0	-1.1623	-1.05422	-1.92957	XLOC_025694	8
Glyma16g21620	E-only	gDiff	0.631247	0.678053	-0.0521053	0	eDiffP	0	-4.05229	-4.32889	-5	eDiffB	0	-4.0991	-3.64554	-3.91944	XLOC_041434	7
Glyma13g36250	GandE-ambiguous	gDiff	-1.0595	1.9682	-1.58171	-0.790856	eDiffP	0	-0.836557	-2.64164	-1.45186	eDiffB	0	-3.86426	-2.11943	-1.7205	XLOC_033872	6
Glyma19g04015	E-ambiguous	gDiff	0.143851	1.04951	1.09274	-0.0717513	eDiffP	0	-1.23866	-2.9061	-5.80486	eDiffB	0	-2.14432	-3.85498	-5.58926	XLOC_049960	5
Glyma10g01500	ambiguous	gDiff	0.455037	0.581014	0.19073	0	eDiffP	0	1.95537	1.00301	0	eDiffB	0	1.8294	1.26732	0	XLOC_026305	6
Glyma09g32120	GandE-ambiguous	gDiff	2.23188	5	0	0	eDiffP	0	-4.60744	-5	-5	eDiffB	0	-5	-5	-5	XLOC_024305	5
Glyma02g38810	E-only	gDiff	0.403837	0.208127	0.83758	0.773688	eDiffP	0	1.18748	1.12813	0.146666	eDiffB	0	1.38319	0.694384	-0.223185	XLOC_003422	8
Glyma03g29662	Constant	gDiff	0.0787411	0.185413	0.545673	0.230747	eDiffP	0	0.573897	1.01275	0.871352	eDiffB	0	0.467225	0.545818	0.719347	XLOC_006040	8
Glyma17g08420	E-ambiguous	gDiff	-0.0209925	-0.260912	0.600296	0.234656	eDiffP	0	-0.709425	0.871744	2.68732	eDiffB	0	-0.469506	0.250456	2.43167	XLOC_043410	6
Glyma09g29900	ambiguous	gDiff	0.477034	0.610702	0.257755	-0.00540973	eDiffP	0	-0.419126	0.964467	1.26356	eDiffB	0	-0.552794	1.18375	1.74601	XLOC_022859	5
Glyma02g43100	Constant	gDiff	-0.373912	-0.193371	0.00899113	0.157959	eDiffP	0	0.0539906	0.0244054	0.216769	eDiffB	0	-0.126551	-0.358498	-0.315102	XLOC_003611	8
Glyma10g07430	ambiguous	gDiff	0.154364	-0.695592	0.599149	0.343241	eDiffP	0	-0.0487591	0.18553	0.674353	eDiffB	0	0.801197	-0.259255	0.485475	XLOC_026542	6
Glyma13g26610	Constant	gDiff	-0.254107	0.139291	-0.06664	-0.213002	eDiffP	0	0.611253	0.169296	0.86177	eDiffB	0	0.217854	-0.0181712	0.820666	XLOC_035250	7
Glyma10g15860	Constant	gDiff	0.156239	-0.16533	-0.0734166	0.186979	eDiffP	0	-0.0674738	0.111849	0.0940489	eDiffB	0	0.254095	0.341504	0.0633088	XLOC_025277	8
Glyma06g14200	ambiguous	gDiff	-0.134065	0.219446	-0.49155	1.2574	eDiffP	0	0.055761	-0.823683	-0.667373	eDiffB	0	-0.29775	-0.466198	-2.05884	XLOC_014941	5
Glyma18g43830	ambiguous	gDiff	-0.309865	0.22556	-0.50223	0.731966	eDiffP	0	0.641581	-0.795768	-1.13794	eDiffB	0	0.106157	-0.603403	-2.17977	XLOC_048055	4
Glyma01g45020	ambiguous	gDiff	-0.76947	0.49812	-0.49342	0.792146	eDiffP	0	1.8516	1.41785	1.8971	eDiffB	0	0.584007	1.1418	0.335489	XLOC_001153	2
Glyma07g05130	E-only	gDiff	0.0822821	-0.120353	-0.161699	0.164186	eDiffP	0	0.326277	0.596207	1.26545	eDiffB	0	0.528912	0.840188	1.18355	XLOC_017416	8
Glyma12g32230	E-ambiguous	gDiff	0	0.402427	-1.27478	-0.598396	eDiffP	0	0	0	5	eDiffB	0	1.32553	3.12649	7.07552	XLOC_032325	4
Glyma11g15300	Low_expression	gDiff	0.422275	0	0.418381	0	eDiffP	0	0	-0.52899	0	eDiffB	0	0	-0.525097	0	XLOC_028361	8
Glyma04g32920	Low_expression	gDiff	0	-0.910755	-0.523174	0.721154	eDiffP	0	0	0	0	eDiffB	0	0	0	0	XLOC_009881	6
Glyma03g05210	E-ambiguous	gDiff	-0.87386	-1.1048	0.176473	-0.0629982	eDiffP	0	0.278969	1.6879	3.15239	eDiffB	0	0.509911	0.637567	2.34153	XLOC_005548	7
Glyma18g09516	GandE-ambiguous	gDiff	-1.85772	0.508522	0.0486419	0	eDiffP	0	2.89938	-0.0113515	-5	eDiffB	0	0.53313	-1.91772	-5	XLOC_047489	3
Glyma12g35500	E-ambiguous	gDiff	0.45813	0.872143	0.453309	0	eDiffP	0	-1.7638	-1.60693	-5	eDiffB	0	-2.17781	-1.60211	-5	XLOC_031327	5
Glyma15g00220	Constant	gDiff	0.373011	0.632038	-0.00632361	0.208497	eDiffP	0	0.201354	0.12178	-0.864727	eDiffB	0	-0.057673	0.501115	-0.700213	XLOC_039618	8
Glyma12g28870	GandE-ambiguous	gDiff	0.319644	2.39571	0.845478	0.141446	eDiffP	0	-1.71187	-3.86333	-3.94881	eDiffB	0	-3.78793	-4.38916	-3.77062	XLOC_032180	5
Glyma03g19810	E-ambiguous	gDiff	-0.352496	-0.0895865	-0.292004	-0.0166043	eDiffP	0	1.57641	3.17035	5.9961	eDiffB	0	1.3135	3.10986	5.66021	XLOC_005761	6
Glyma11g03421	Low_expression	gDiff	0.345916	0	0	0	eDiffP	0	0	0	-1.68461	eDiffB	0	0	0	0	XLOC_027802	8
Glyma08g04250	E-only	gDiff	0.183187	-0.107825	0.373624	0.0264582	eDiffP	0	-1.29814	-0.69108	-0.147363	eDiffB	0	-1.00713	-0.881517	0.00936629	XLOC_020521	8
Glyma11g14500	E-only	gDiff	-0.169436	0.0255523	-0.0547957	-0.640157	eDiffP	0	0.918142	0.452288	-1.17098	eDiffB	0	0.723154	0.337647	-0.700256	XLOC_029600	8
Glyma13g42730	E-only	gDiff	-0.320649	-0.159481	-0.139565	0.464778	eDiffP	0	0.920908	1.58822	2.95526	eDiffB	0	0.75974	1.40714	2.16983	XLOC_034162	8
Glyma09g39920	GxE	gDiff	-1.66727	0	0	0	eDiffP	0	0	0	0	eDiffB	0	-5	-5	-5	XLOC_024648	7
Glyma10g04720	E-only	gDiff	-0.271516	0.146582	-0.462864	-0.562117	eDiffP	0	-1.11876	-1.53325	-1.1739	eDiffB	0	-1.53686	-1.34191	-0.883299	XLOC_024979	8
Glyma07g34870	Low_expression	gDiff	0.839318	0.570689	-0.286578	0	eDiffP	0	-1.25828	-0.961091	0	eDiffB	0	-0.989651	0.164805	0	XLOC_016945	6
Glyma04g36780	Low_expression	gDiff	0	-0.317723	-0.934396	0	eDiffP	0	0	0	0	eDiffB	0	0	0	0	XLOC_009996	8
Glyma08g03540	E-ambiguous	gDiff	-0.865819	1.13377	0.346823	0.0131151	eDiffP	0	3.61645	3.60811	2.1963	eDiffB	0	1.61686	2.39547	1.31737	XLOC_020493	7
Glyma12g30530	E-only	gDiff	-0.278183	-0.123493	-0.17207	-0.4621	eDiffP	0	0.844013	0.931248	1.45335	eDiffB	0	0.689322	0.825134	1.63726	XLOC_032245	8
Glyma13g12070	Low_expression	gDiff	0	0	0	-0.0155877	eDiffP	0	0	0	0	eDiffB	0	0	0	0	XLOC_032922	8
Glyma12g07040	E-only	gDiff	0.679657	0.547821	0.175614	1.25906	eDiffP	0	-1.02268	-1.36014	-1.19996	eDiffB	0	-0.890844	-0.856095	-1.77937	XLOC_030566	7
Glyma17g04590	E-ambiguous	gDiff	0	0	-1.01221	1.04067	eDiffP	0	0	0	5	eDiffB	0	0	0	5	XLOC_043221	7
Glyma19g28900	E-only	gDiff	0.0965696	0.306178	0.00599053	-0.462812	eDiffP	0	-0.945645	-0.61002	-0.385802	eDiffB	0	-1.15525	-0.519441	0.17358	XLOC_049053	8
Glyma18g01720	E-ambiguous	gDiff	0.316093	-0.866519	-0.540308	-0.701775	eDiffP	0	1.33419	1.51087	2.19568	eDiffB	0	2.5168	2.36727	3.21354	XLOC_045670	4
Glyma06g13810	ambiguous	gDiff	-0.298108	0.519831	0.151899	-0.0148465	eDiffP	0	2.0262	2.20531	1.51105	eDiffB	0	1.20826	1.7553	1.22779	XLOC_014922	5
Glyma17g11870	E-ambiguous	gDiff	0.479685	0.414349	-0.0559662	-0.47153	eDiffP	0	-2.72893	-3.04729	-0.996262	eDiffB	0	-2.66359	-2.51164	-0.0450469	XLOC_043580	6
Glyma10g05750	Constant	gDiff	0.384711	-0.0844222	-0.0455693	0.428181	eDiffP	0	-0.697528	-0.431027	0.149762	eDiffB	0	-0.228394	-0.000746679	0.106293	XLOC_025023	8
Glyma04g35650	Low_expression	gDiff	0	0	0	0	eDiffP	0	0	0	0	eDiffB	0	0	0	0	XLOC_009963	7
Glyma12g09680	Constant	gDiff	-0.111278	-0.0276899	0.0613754	0.16724	eDiffP	0	0.752692	0.808218	0.786704	eDiffB	0	0.669104	0.635565	0.508187	XLOC_030683	8
Glyma15g06280	E-ambiguous	gDiff	0.461129	0	-0.325231	-1.02563	eDiffP	0	-5	-1.06405	0.343174	eDiffB	0	-1.27882	-0.27769	1.82993	XLOC_039893	6
Glyma13g04651	E-only	gDiff	-0.377489	-0.316628	0.148275	0.522401	eDiffP	0	-0.00256241	-0.49263	-1.43615	eDiffB	0	-0.0634237	-1.01839	-2.33604	XLOC_034457	8
Glyma11g34210	E-ambiguous	gDiff	0.650823	0	0	0	eDiffP	0	-2.85047	-5	-2.79229	eDiffB	0	-5	-2.76598	-5	XLOC_030056	6
Glyma08g13210	E-ambiguous	gDiff	0.902429	1.19552	-0.0381784	0	eDiffP	0	-0.307365	-0.631005	-5	eDiffB	0	-0.600458	0.309603	0	XLOC_019110	6
Glyma18g00370	E-only	gDiff	-0.0862544	-0.138238	0.0721125	0.0701485	eDiffP	0	-0.622347	-0.893739	-0.68618	eDiffB	0	-0.570364	-1.05211	-0.842583	XLOC_045594	8
Glyma08g23190	Low_expression	gDiff	0.30619	0.380311	0.27634	0	eDiffP	0	0.359983	0.608607	0	eDiffB	0	0.285863	0.638457	0	XLOC_019580	8
Glyma09g33630	E-only	gDiff	0.376272	-0.0817274	0.351539	-0.104123	eDiffP	0	-1.65042	-1.75626	-2.3099	eDiffB	0	-1.19242	-1.73152	-1.8295	XLOC_023023	8
Glyma09g03660	E-only	gDiff	0.445813	-0.50448	0.155818	0.114005	eDiffP	0	-1.26672	-0.862821	-1.95342	eDiffB	0	-0.316426	-0.572826	-1.62162	XLOC_022213	7
Glyma09g18043	Low_expression	gDiff	0.371703	0.141289	0.493999	0.583089	eDiffP	0	0.612507	0.455059	0.170841	eDiffB	0	0.842922	0.332763	-0.0405446	XLOC_023950	8
Glyma06g13280	GandE	gDiff	-1.07341	-1.14943	-1.11445	-1.07351	eDiffP	0	2.24549	1.1324	-1.62945	eDiffB	0	2.32151	1.17343	-1.62935	XLOC_014894	7
Glyma16g27560	GxE	gDiff	-2.6123	-1.49934	-1.22834	-0.551983	eDiffP	0	0.439656	0.40785	0.0448679	eDiffB	0	-0.673305	-0.976106	-2.01545	XLOC_041665	7
Glyma11g01850	Low_expression	gDiff	0	0.162875	0.238747	0	eDiffP	0	0	0	0	eDiffB	0	0	0	0	XLOC_029044	8
Glyma09g28080	E-only	gDiff	0.400597	-0.114877	-0.229988	-0.269329	eDiffP	0	-0.456389	-0.566027	-1.77933	eDiffB	0	0.0590855	0.0645587	-1.1094	XLOC_022787	8
Glyma13g29580	E-only	gDiff	0.663015	1.42202	0.586983	0.479577	eDiffP	0	0.380663	0.356375	-1.22085	eDiffB	0	-0.378344	0.432407	-1.03742	XLOC_033560	7
Glyma18g01590	Low_expression	gDiff	0.638961	0.832277	-0.141879	-0.409721	eDiffP	0	0.481775	-0.111516	-0.0750099	eDiffB	0	0.288458	0.669323	0.973672	XLOC_045660	8
Glyma10g40690	E-ambiguous	gDiff	0.493963	0	0	0	eDiffP	0	-5	-5	-5	eDiffB	0	0	0	0	XLOC_027461	7
Glyma06g18101	Low_expression	gDiff	0	0	0	0	eDiffP	0	0	0	0	eDiffB	0	0	0	0	XLOC_015116	8
Glyma14g24810	ambiguous	gDiff	0.696953	-0.692067	-0.646427	1.26927	eDiffP	0	-0.671097	-0.946625	-0.587553	eDiffB	0	0.717923	0.396755	-1.15987	XLOC_036827	5
Glyma08g18130	Constant	gDiff	-0.442389	-0.280105	-0.530207	-0.465496	eDiffP	0	0.104024	0.000876117	-0.210573	eDiffB	0	-0.0582596	0.0886938	-0.187466	XLOC_021155	8
Glyma19g39780	Low_expression	gDiff	-0.093126	0	0	-0.63485	eDiffP	0	-0.579519	0	-0.367325	eDiffB	0	0	0	0.174399	XLOC_049545	8
Glyma13g35560	E-ambiguous	gDiff	0.344816	-0.1903	0.128549	0.648066	eDiffP	0	2.08762	2.68236	1.70021	eDiffB	0	2.62273	2.89863	1.39696	XLOC_033834	6
Glyma17g37210	Low_expression	gDiff	0	0	0	0	eDiffP	0	0	0	0	eDiffB	0	0	0	0	XLOC_044323	4
Glyma01g02270	Low_expression	gDiff	0.592813	0.400104	0.291088	0.284885	eDiffP	0	-0.236761	0.654865	-0.0975368	eDiffB	0	-0.0440514	0.956591	0.210392	XLOC_001269	7
Glyma07g18350	E-ambiguous	gDiff	0.670341	0.28707	-0.835812	-0.181853	eDiffP	0	-4.14115	-4.73098	-3.52572	eDiffB	0	-3.75788	-3.22483	-2.67353	XLOC_017908	6
Glyma07g05710	Low_expression	gDiff	0	0	-0.0875183	0	eDiffP	0	0	0	0	eDiffB	0	0	0	0	XLOC_016092	7
Glyma18g07530	E-ambiguous	gDiff	1.18029	0	0	0	eDiffP	0	-5	-5	-5	eDiffB	0	0	0	0	XLOC_045934	7
Glyma10g34310	E-only	gDiff	-0.155095	-0.0649512	0.00906938	-0.149511	eDiffP	0	1.03736	0.626125	0.0722866	eDiffB	0	0.94722	0.46196	0.0667023	XLOC_027185	8
Glyma18g01330	ambiguous	gDiff	-2.09879	0.699057	-1.16209	0.623138	eDiffP	0	2.85109	1.37005	1.9215	eDiffB	0	0.0532401	0.433349	-0.800423	XLOC_047139	2
Glyma10g38490	ambiguous	gDiff	-0.750358	0.585764	0	0	eDiffP	0	-0.238784	0	0	eDiffB	0	-1.57491	0	0	XLOC_025959	6
Glyma11g26365	Constant	gDiff	-0.351502	0.262572	0.417835	0.626459	eDiffP	0	-0.760845	-0.507742	-1.07752	eDiffB	0	-1.37492	-1.27708	-2.05548	XLOC_029870	8
Glyma06g43070	ambiguous	gDiff	0.262039	0.971144	-0.0248142	0.540905	eDiffP	0	0.813513	0.396139	1.11176	eDiffB	0	0.104408	0.682993	0.832894	XLOC_015604	6
Glyma02g07710	E-only	gDiff	0.259086	0.0845437	0.273427	0	eDiffP	0	-0.447583	-0.600048	-2.02255	eDiffB	0	-0.27304	-0.614388	-5	XLOC_002695	7
Glyma02g46140	Constant	gDiff	-0.407672	-0.0794194	0.0542982	-0.287096	eDiffP	0	0.11345	-0.189925	-0.545585	eDiffB	0	-0.214803	-0.651896	-0.666161	XLOC_003742	8
Glyma13g41580	Constant	gDiff	0.0895017	0.0514444	0.553604	0.284566	eDiffP	0	-0.528733	0.04544	-0.812831	eDiffB	0	-0.490676	-0.418662	-1.00789	XLOC_035948	8
Glyma10g06160	E-only	gDiff	0.537036	0.41808	0.0218178	0	eDiffP	0	-1.65713	-1.6179	-5	eDiffB	0	-1.53818	-1.10269	0	XLOC_025039	7
Glyma18g06460	Constant	gDiff	-0.0266716	-0.218192	0.189035	-0.0490895	eDiffP	0	-0.0321502	0.294154	0.700706	eDiffB	0	0.159371	0.0784471	0.723124	XLOC_047351	8
Glyma18g50770	ambiguous	gDiff	-0.327719	0.748562	-0.00334962	0.927849	eDiffP	0	0.0758516	-0.462577	-1.32014	eDiffB	0	-1.00043	-0.786946	-2.5757	XLOC_048354	6
Glyma07g00360	E-only	gDiff	-0.251742	0.15542	-0.421202	-0.570257	eDiffP	0	-0.420047	-0.922237	-0.720279	eDiffB	0	-0.827209	-0.752778	-0.401765	XLOC_015841	8
Glyma02g21820	Low_expression	gDiff	0.201565	0.179423	0	-0.00646531	eDiffP	0	-0.13563	-0.268465	-0.422321	eDiffB	0	-0.113488	0	-0.21429	XLOC_003123	8
Glyma14g14270	Low_expression	gDiff	0	0	0	-0.280982	eDiffP	0	0	0	0	eDiffB	0	0	0	0	XLOC_037756	6
Glyma08g38450	Low_expression	gDiff	0	0	-0.0990396	0	eDiffP	0	0.549182	0.210516	0	eDiffB	0	0	0	0	XLOC_021644	8
Glyma11g06320	E-ambiguous	gDiff	0.152121	-0.137715	-0.142598	0.319276	eDiffP	0	1.33459	2.23367	3.46566	eDiffB	0	1.62443	2.52839	3.2985	XLOC_029251	5
Glyma09g35430	Low_expression	gDiff	0	0	0	0	eDiffP	0	0	0	0	eDiffB	0	0	0	0	XLOC_024448	3
Glyma13g02450	Constant	gDiff	0.33857	0.0996056	0.204797	-0.016994	eDiffP	0	-0.0625073	0.161873	0.0969964	eDiffB	0	0.176457	0.295646	0.45256	XLOC_034383	8
Glyma10g27910	ambiguous	gDiff	1.87215	1.92777	0	0	eDiffP	0	0.876127	-0.121406	0	eDiffB	0	0.820504	0	0	XLOC_025448	4
Glyma19g44540	E-only	gDiff	-0.320994	0.851216	0.462461	0	eDiffP	0	-0.984106	-0.894078	-1.39355	eDiffB	0	-2.15632	-1.67753	-5	XLOC_050979	7
Glyma16g27350	GandE-ambiguous	gDiff	-0.684664	0.366154	1.40224	1.74322	eDiffP	0	0.893915	0.342506	-0.843218	eDiffB	0	-0.156904	-1.7444	-3.2711	XLOC_042684	3
Glyma07g36500	E-ambiguous	gDiff	-0.961399	-0.495864	-1.18665	-0.0192011	eDiffP	0	2.56191	1.41737	0.0733856	eDiffB	0	2.09637	1.64263	-0.868812	XLOC_017009	4
Glyma06g03485	Low_expression	gDiff	0	0	0	0	eDiffP	0	0	0	0	eDiffB	0	0	0	0	XLOC_014458	5
Glyma16g09380	Low_expression	gDiff	0	0	0	0	eDiffP	0	0	0	0	eDiffB	0	0	0	0	XLOC_042351	0
Glyma03g241	E-only	gDiff	-0.142998	-0.170882	-0.0793223	-0.0584132	eDiffP	0	-0.614989	-0.722019	-1.39259	eDiffB	0	-0.587104	-0.785695	-1.47718	XLOC_005357	8
Glyma06g48350	Constant	gDiff	0.0666521	0.0776207	-0.229461	0.113225	eDiffP	0	-0.204199	-0.205559	0.459674	eDiffB	0	-0.215168	0.0905543	0.413101	XLOC_015828	8
Glyma05g36640	E-only	gDiff	-0.0296844	-0.377554	0.539279	0.684314	eDiffP	0	0.167797	0.859483	1.96636	eDiffB	0	0.515666	0.29052	1.25236	XLOC_011424	8
Glyma18g08300	Low_expression	gDiff	0.44647	0.491333	0.583161	0	eDiffP	0	-0.428032	-0.24849	-1.09118	eDiffB	0	-0.472895	-0.385182	0	XLOC_045959	8
Glyma06g17930	E-only	gDiff	0.160532	-0.0145381	-0.135337	0.183494	eDiffP	0	0.135676	-0.0981059	-1.0208	eDiffB	0	0.310746	0.197762	-1.04376	XLOC_015108	8
Glyma11g01270	Constant	gDiff	0.316005	-0.14873	0.0210752	-0.114598	eDiffP	0	0.00956021	0.168635	0.722365	eDiffB	0	0.474295	0.463565	1.15297	XLOC_029020	8
Glyma05g09400	Constant	gDiff	0.0291559	0.00310798	-0.00644001	0.111154	eDiffP	0	0.271248	-0.0678095	-0.754921	eDiffB	0	0.297296	-0.0322136	-0.836918	XLOC_011863	8
Glyma16g24341	Low_expression	gDiff	0	0	0	0	eDiffP	0	0	0	0	eDiffB	0	0	0	0	XLOC_042548	7
Glyma05g13586	Low_expression	gDiff	0	0	0	-0.171806	eDiffP	0	0	0	0	eDiffB	0	0	0	0	XLOC_010719	1
Glyma08g39970	Low_expression	gDiff	-0.339991	0	0	-0.653299	eDiffP	0	0	0	-0.536679	eDiffB	0	-0.876684	-0.207295	-0.223371	XLOC_019954	8
Glyma19g38020	ambiguous	gDiff	-0.379531	0.0598332	-2.07358	0	eDiffP	0	1.27096	0.181119	-0.335138	eDiffB	0	0.831596	1.87517	0	XLOC_050683	5
Glyma09g30460	E-only	gDiff	0.290691	-0.153748	0.0894602	-0.248146	eDiffP	0	-1.30354	-1.62968	-0.630604	eDiffB	0	-0.8591	-1.42845	-0.0917667	XLOC_022890	8
Glyma11g18270	Constant	gDiff	0.231939	0.620945	0.703759	0.592015	eDiffP	0	0.0463137	0.180411	-0.307048	eDiffB	0	-0.342692	-0.291408	-0.667124	XLOC_029713	8
Glyma13g12610	Low_expression	gDiff	0	0	0	0.454466	eDiffP	0	0	0	0	eDiffB	0	0	0	0	XLOC_032936	8
Glyma17g36950	GxE	gDiff	0.464191	-0.445002	-0.247543	1.9439	eDiffP	0	1.21707	1.72895	1.34589	eDiffB	0	2.12626	2.44068	-0.133813	XLOC_045536	8
Glyma09g04690	E-only	gDiff	0.80171	-0.424049	0.740621	-0.232175	eDiffP	0	2.02001	2.21865	3.62563	eDiffB	0	3.24577	2.27974	4.65952	XLOC_023615	8
Glyma11g14640	E-only	gDiff	0.147512	-0.184704	-0.0855866	-0.327897	eDiffP	0	0.0482802	0.51123	1.44898	eDiffB	0	0.380496	0.744329	1.92439	XLOC_028334	8
Glyma04g09700	Constant	gDiff	0.327223	-0.273033	-0.115395	-0.379062	eDiffP	0	0.25344	0.250232	-0.304885	eDiffB	0	0.853697	0.69285	0.401399	XLOC_008360	8
Glyma16g33580	GxE	gDiff	-1.2995	-0.209593	-0.296728	0.482418	eDiffP	0	2.26712	2.02092	2.90603	eDiffB	0	1.17722	1.01816	1.12412	XLOC_041905	7
Glyma16g03320	Constant	gDiff	0	0	0	-0.705923	eDiffP	0	0	0	0	eDiffB	0	0	0	0	XLOC_041026	7
Glyma09g37590	Constant	gDiff	-0.00959643	0.512114	0.329191	0.570893	eDiffP	0	0.405515	0.211966	0.916332	eDiffB	0	-0.116195	-0.126821	0.335842	XLOC_023207	8
Glyma13g24050	Low_expression	gDiff	0	-0.377574	-0.51209	-0.250072	eDiffP	0	0	0	0	eDiffB	0	0	0	0	XLOC_033296	8
Glyma08g01410	Constant	gDiff	0.368427	0	0	0	eDiffP	0	0	0	0	eDiffB	0	0	0	0	XLOC_020387	8
Glyma12g17251	E-only	gDiff	-0.125607	0.436496	0.575221	0.00425948	eDiffP	0	-0.915632	-1.14876	-1.65897	eDiffB	0	-1.47774	-1.84959	-1.78883	XLOC_032044	7
Glyma12g06950	Low_expression	gDiff	0.980269	0	0	0	eDiffP	0	0	0	0	eDiffB	0	0	0	0	XLOC_030560	7
Glyma15g08360	Constant	gDiff	0.850855	0	0	0	eDiffP	0	-2.27142	-1.58125	-2.58336	eDiffB	0	0	0	0	XLOC_038652	7
Glyma01g23820	Constant	gDiff	0.37863	0.199586	-0.449353	-0.0808643	eDiffP	0	-0.0065596	-0.370824	-0.908039	eDiffB	0	0.172484	0.457158	-0.448545	XLOC_001639	8
Glyma17g08150	Low_expression	gDiff	0.626462	0	0	0	eDiffP	0	-1.39097	-1.19345	0	eDiffB	0	0	0	0	XLOC_044733	8
Glyma19g37132	E-ambiguous	gDiff	0	0.32722	-1.29975	0	eDiffP	0	0	0	0	eDiffB	0	0	5	0	XLOC_050651	3
Glyma16g02300	E-ambiguous	gDiff	0	1.08951	0.841723	0	eDiffP	0	5	0	0	eDiffB	0	0	0	0	XLOC_040982	6
Glyma18g13077,Glyma18g13090	Low_expression	gDiff	0	0	0	0	eDiffP	0	0	0	0	eDiffB	0	-0.0943547	-0.276478	-0.895814	XLOC_046138	4
Glyma03g33050	E-ambiguous	gDiff	0	0	-1.05752	1.17737	eDiffP	0	0	0	5	eDiffB	0	0	0	0	XLOC_007471	4
Glyma18g49240	Low_expression	gDiff	0	0	0	0	eDiffP	0	0	0	0	eDiffB	0	0	0	0	XLOC_046890	2
Glyma01g41091	Low_expression	gDiff	0	0	0	0	eDiffP	0	0	0	0	eDiffB	0	0	0	0	XLOC_002140	8
Glyma17g18400	E-only	gDiff	-0.0668148	0.230902	-0.426859	0.737149	eDiffP	0	0.0660592	-0.621761	-2.05026	eDiffB	0	-0.231658	-0.261717	-2.85422	XLOC_043887	8
Glyma07g18140	Constant	gDiff	0.370381	0	0.359474	-0.181711	eDiffP	0	0	-0.742693	0.0854837	eDiffB	0	0	-0.731786	0.637576	XLOC_017899	8
Glyma12g00730	Constant	gDiff	1.57713	0	0	0	eDiffP	0	0	0	0	eDiffB	0	0	0	0	XLOC_031430	8
Glyma04g41310	Low_expression	gDiff	0.340252	0.0669478	0.636791	0	eDiffP	0	-0.37401	0.544497	-0.899845	eDiffB	0	-0.100706	0.247957	0	XLOC_010180	6
Glyma04g40220	Constant	gDiff	-0.508294	-0.196103	-0.400482	-0.0571304	eDiffP	0	-0.355686	-0.568226	-0.0452026	eDiffB	0	-0.667877	-0.676037	-0.496366	XLOC_008974	8
Glyma10g10154	Constant	gDiff	-0.106536	-0.383398	-0.136724	-0.504703	eDiffP	0	0.619816	0.543489	-0.0643988	eDiffB	0	0.896678	0.573677	0.333769	XLOC_026620	8
Glyma05g38180	Low_expression	gDiff	0.0356059	0	0	0	eDiffP	0	0	0	0	eDiffB	0	0	0	0	XLOC_012699	7
Glyma09g12252	E-only	gDiff	0.0127593	-0.563577	-0.20342	0.604199	eDiffP	0	1.35966	1.6091	1.52872	eDiffB	0	1.936	1.82528	0.937277	XLOC_022510	7
Glyma08g21440	Constant	gDiff	-0.623276	0.124428	0.0515617	-0.0941675	eDiffP	0	-0.114806	-0.607773	-0.622627	eDiffB	0	-0.862511	-1.28261	-1.15174	XLOC_019489	8
Glyma07g08161	Low_expression	gDiff	-0.0865629	0	0	0	eDiffP	0	0	0	0	eDiffB	0	0	0	0.376873	XLOC_017559	8
Glyma07g39845	Low_expression	gDiff	0.13959	0	-1.26589	-0.0326725	eDiffP	0	0	-0.834272	-0.7455	eDiffB	0	-0.558955	0.571211	-0.573238	XLOC_018455	6
Glyma07g39070	Low_expression	gDiff	-0.29621	0	0	0	eDiffP	0	0	-1.49726	0	eDiffB	0	0	0	0	XLOC_017130	8
Glyma18g53545	Constant	gDiff	-0.323237	-0.606816	-0.722732	-0.414884	eDiffP	0	-0.0280395	-0.46647	-0.756498	eDiffB	0	0.255539	-0.0669757	-0.664851	XLOC_048477	8
Glyma09g09291	Constant	gDiff	-0.260362	-0.253221	0.0752189	-0.211748	eDiffP	0	-0.466578	-0.178856	-0.238417	eDiffB	0	-0.473719	-0.514437	-0.28703	XLOC_023797	8
Glyma17g17360	Constant	gDiff	0.0166916	0.167487	-0.248334	0.0429681	eDiffP	0	-0.23608	-0.525274	-0.089183	eDiffB	0	-0.386875	-0.260248	-0.115459	XLOC_045133	8
Glyma13g22650	ambiguous	gDiff	-1.16907	-1.5149	-2.60698	0.603305	eDiffP	0	0.558151	0.0411689	1.4057	eDiffB	0	0.90398	1.47908	-0.366678	XLOC_033246	6
Glyma19g36450	Constant	gDiff	-0.0558114	0.0237288	-0.52015	0.176744	eDiffP	0	0.627209	0.0415189	-0.303002	eDiffB	0	0.547669	0.505857	-0.535558	XLOC_049390	8
Glyma03g40541	Low_expression	gDiff	0	0	0	0	eDiffP	0	0	0	0	eDiffB	0	0.0261926	0.257116	-0.766745	XLOC_006535	7
Glyma04g34150	Low_expression	gDiff	0.454211	0	0	0	eDiffP	0	-1.0218	-1.29745	0	eDiffB	0	0	0	0	XLOC_009914	7
Glyma17g01940	E-only	gDiff	0.318476	0.300662	0.681084	0.0698125	eDiffP	0	-1.61007	-1.11715	-2.21231	eDiffB	0	-1.59225	-1.47976	-1.96365	XLOC_044456	8
Glyma18g20146	GxE	gDiff	5	0	5	0	eDiffP	0	-1.3147	-0.608598	-2.04097	eDiffB	0	0	0	0	XLOC_046289	7
Glyma17g17240	Low_expression	gDiff	0	0	0	0	eDiffP	0	-0.383404	-0.22996	0	eDiffB	0	0	0	0	XLOC_043840	8
Glyma16g33650	E-only	gDiff	0.109248	0	-0.382942	-0.120102	eDiffP	0	0	-1.23871	0.0915304	eDiffB	0	-1.25462	-0.746523	0.32088	XLOC_042941	8
Glyma15g07080	GandE-ambiguous	gDiff	-0.325865	-0.586444	-1.48193	-0.692862	eDiffP	0	1.59206	1.27065	2.13785	eDiffB	0	1.85264	2.42671	2.50485	XLOC_039926	6
Glyma06g46550	Constant	gDiff	-0.101606	0.570435	-0.0799302	0.29396	eDiffP	0	0.799319	0.444021	-0.174012	eDiffB	0	0.127278	0.422346	-0.569577	XLOC_015754	7
Glyma11g08590	ambiguous	gDiff	-0.360184	-0.472568	-0.325522	0.862674	eDiffP	0	0.798609	0.889552	1.90987	eDiffB	0	0.910993	0.854891	0.687014	XLOC_029333	6
Glyma13g39080	E-only	gDiff	-0.273064	-0.0804906	-0.229262	-0.16738	eDiffP	0	0.233385	0.288194	0.882081	eDiffB	0	0.0408112	0.244392	0.776397	XLOC_035827	8
Glyma13g29341	ambiguous	gDiff	-0.0379602	-1.58945	-0.184003	0.248246	eDiffP	0	-0.291599	0.248293	0.453179	eDiffB	0	1.25989	0.394335	0.166972	XLOC_035366	5
Glyma09g40850	Low_expression	gDiff	0	0	-0.00300202	0	eDiffP	0	0	0	0	eDiffB	0	0	0	0	XLOC_024687	8
Glyma17g13390	Constant	gDiff	-0.321928	-0.389402	0.266865	0.458972	eDiffP	0	0.421351	0.712277	1.01631	eDiffB	0	0.488825	0.123484	0.235414	XLOC_043647	8
Glyma11g06620	Low_expression	gDiff	-0.0641577	0	0.295594	-0.277572	eDiffP	0	0.184077	-0.0907956	-0.38896	eDiffB	0	0	-0.450548	-0.175546	XLOC_027952	8
Glyma01g36180	Constant	gDiff	0.248742	0.0871402	-0.18371	-0.488917	eDiffP	0	-0.805413	-1.03167	-1.45006	eDiffB	0	-0.643811	-0.599223	-0.712399	XLOC_000764	8
Glyma16g29274	Low_expression	gDiff	0	0.311983	0	0	eDiffP	0	0	0	0	eDiffB	0	0	0	0	XLOC_042753	5
Glyma09g09390	ambiguous	gDiff	-0.316206	0.951145	0.574414	0.751439	eDiffP	0	-0.143544	-0.328932	-0.330383	eDiffB	0	-1.41089	-1.21955	-1.39803	XLOC_022454	5
Glyma07g11780	ambiguous	gDiff	-0.157617	-1.2705	0.252706	-1.48508	eDiffP	0	-0.68537	-0.182339	-1.43236	eDiffB	0	0.427511	-0.592662	-0.1049	XLOC_016356	7
Glyma10g42480	E-only	gDiff	-0.230058	-0.281647	-0.0555999	0.440959	eDiffP	0	0.676966	0.852193	1.83589	eDiffB	0	0.728556	0.677735	1.16488	XLOC_026153	8
Glyma16g33710	GandE-ambiguous	gDiff	-0.0462434	1.9221	0.812327	0	eDiffP	0	-0.501431	-2.30344	-5.08651	eDiffB	0	-2.46978	-3.16201	-5	XLOC_041914	3
Glyma17g02091	E-only	gDiff	-0.263988	0.385222	-0.513098	0.0079014	eDiffP	0	1.07633	0.820092	2.24677	eDiffB	0	0.42712	1.0692	1.97488	XLOC_043087	8
Glyma10g04500	Low_expression	gDiff	0.602348	-0.0118601	0.203563	0	eDiffP	0	-0.706344	-0.830426	-1.61513	eDiffB	0	-0.0921358	-0.431641	0	XLOC_024965	8
Glyma08g16200	Constant	gDiff	-0.0808424	0.168232	-0.125795	-0.168029	eDiffP	0	-0.00684899	-0.435943	0.0942718	eDiffB	0	-0.255924	-0.390991	0.181459	XLOC_021075	8
Glyma19g41930	Low_expression	gDiff	0	0.144023	-1.20328	-0.825431	eDiffP	0	0	0	0	eDiffB	0	-0.183544	0.573263	0.146032	XLOC_049655	7
Glyma09g26946	Constant	gDiff	0.200367	-0.202027	-0.00387943	-0.116618	eDiffP	0	0.315203	0.437377	0.744153	eDiffB	0	0.717597	0.641623	1.06114	XLOC_022759	8
Glyma07g01720	Constant	gDiff	-0.121254	-0.0926014	-0.168386	-0.250355	eDiffP	0	0.346005	0.219386	0.701492	eDiffB	0	0.317352	0.266518	0.830593	XLOC_015908	8
Glyma11g04690	GandE-ambiguous	gDiff	0.87421	-5	0	2.01936	eDiffP	0	-5	-5	-0.757382	eDiffB	0	-1.91781	-5	-1.90253	XLOC_027860	6
Glyma06g01380	E-only	gDiff	0.311661	0	0	0	eDiffP	0	-4.062	-5	-5	eDiffB	0	-5	-5	-5	XLOC_012769	7
Glyma16g19352,Glyma16g19364	ambiguous	gDiff	0.484879	-0.390535	-0.0151402	-0.0921832	eDiffP	0	-0.182903	-0.0565561	0.300965	eDiffB	0	0.692512	0.443464	0.878028	XLOC_042461	6
Glyma09g04620	ambiguous	gDiff	-0.947596	-0.583862	-0.603512	-0.85244	eDiffP	0	0.902052	0.756515	1.35267	eDiffB	0	0.538318	0.412431	1.25751	XLOC_023609	8
Glyma08g07360	E-ambiguous	gDiff	0	0	0	0.734329	eDiffP	0	0	0	5	eDiffB	0	0	0	5	XLOC_018823	5
Glyma12g36950	Constant	gDiff	0.0410652	-0.220509	-0.037778	0.10174	eDiffP	0	0.166566	0.169047	0.3378	eDiffB	0	0.428141	0.24789	0.277125	XLOC_031404	8
Glyma02g11160	E-only	gDiff	0.025925	-0.477734	-0.19654	0.145491	eDiffP	0	0.150665	-0.100067	1.51241	eDiffB	0	0.654324	0.122398	1.39284	XLOC_002832	8
Glyma03g42080	Low_expression	gDiff	0	0	0.339433	0	eDiffP	0	0	0	0	eDiffB	0	0	0	0	XLOC_006612	3
Glyma02g08920	E-only	gDiff	0.17084	1.36311	0.507215	0	eDiffP	0	-1.50964	-1.96384	-5	eDiffB	0	-2.7019	-2.30022	-5	XLOC_004216	7
Glyma01g29378	Low_expression	gDiff	-0.337895	0	0	0	eDiffP	0	-0.399911	0	0	eDiffB	0	0	0	0	XLOC_000566	8
Glyma07g06790	E-only	gDiff	-0.474134	0.223727	0.382585	0.522365	eDiffP	0	1.02295	0.732735	-0.088013	eDiffB	0	0.325087	-0.123985	-1.08451	XLOC_017496	8
Glyma08g38430	E-ambiguous	gDiff	0	5	5	5	eDiffP	0	5	5	5	eDiffB	0	0	0	0	XLOC_021643	3
Glyma06g44930	Low_expression	gDiff	0	0	0	0	eDiffP	0	0	0	0	eDiffB	0	0	0	0	XLOC_014148	6
Glyma20g38930,Glyma20g38941	E-ambiguous	gDiff	0.426792	-1.1541	-0.527915	0.931218	eDiffP	0	3.21583	3.85977	4.13157	eDiffB	0	4.79672	4.81448	3.62715	XLOC_052267	6
Glyma03g33360	E-only	gDiff	0.200871	0.386723	-0.260996	0.384222	eDiffP	0	-0.78259	-1.55389	-2.70438	eDiffB	0	-0.968442	-1.09202	-2.88773	XLOC_006215	8
Glyma19g36000	E-only	gDiff	-0.3016	0.0786268	-0.15348	0.0656784	eDiffP	0	0.49909	0.692533	1.57258	eDiffB	0	0.118863	0.544413	1.2053	XLOC_050598	8
Glyma16g32380,Glyma16g32390	Constant	gDiff	0.327074	0.373168	0.0286302	-0.0742799	eDiffP	0	0.279912	0.235046	-0.295659	eDiffB	0	0.233818	0.533489	0.105695	XLOC_041846	8
Glyma13g07460	E-only	gDiff	0.00138466	-0.161761	-0.0980897	-0.133648	eDiffP	0	1.01603	0.594162	-0.375911	eDiffB	0	1.17918	0.693637	-0.240878	XLOC_034564	8
Glyma09g40520	E-only	gDiff	-0.789774	-1.20453	-0.572	-0.446343	eDiffP	0	1.76643	2.13275	1.22265	eDiffB	0	2.18118	1.91498	0.879214	XLOC_023354	8
Glyma17g34321	Constant	gDiff	0.0478321	-0.65456	0.381302	0.0459985	eDiffP	0	-0.900066	-0.070285	-0.380392	eDiffB	0	-0.197674	-0.403754	-0.378558	XLOC_045434	7
Glyma17g08691	GandE-ambiguous	gDiff	-1.17091	5	-1.22908	0	eDiffP	0	-0.663971	-2.48131	-5	eDiffB	0	-5	-2.42314	-5	XLOC_044760	5
Glyma05g26160	Constant	gDiff	0.504018	0.0837875	-0.173802	0.561487	eDiffP	0	0.264216	-0.140947	0.270344	eDiffB	0	0.684446	0.536874	0.212875	XLOC_010962	7
Glyma19g26830	Low_expression	gDiff	0	0	0	-0.461182	eDiffP	0	0	0	0	eDiffB	0	0	0	0	XLOC_050234	6
Glyma11g35280	E-only	gDiff	0.0597462	-0.0204491	-0.0190943	-0.137466	eDiffP	0	1.6279	1.49205	0.769466	eDiffB	0	1.7081	1.57089	0.966679	XLOC_030102	8
Glyma01g37610	E-only	gDiff	-0.175038	-0.318119	-0.501476	0.134847	eDiffP	0	0.591515	0.541973	0.999668	eDiffB	0	0.734595	0.86841	0.689782	XLOC_001979	8
Glyma12g09400	E-only	gDiff	-0.0812121	0.10651	0.0363071	-1.05735	eDiffP	0	1.20734	0.993911	1.32442	eDiffB	0	1.01961	0.876392	2.30057	XLOC_031812	8
Glyma05g36970	E-ambiguous	gDiff	0.259514	-1.01595	0.811782	0.391551	eDiffP	0	-2.51378	-2.93053	-2.15462	eDiffB	0	-1.23831	-3.4828	-2.28665	XLOC_011442	6
Glyma18g50290	GandE-ambiguous	gDiff	-1.37966	0.122279	-2.55663	0.162648	eDiffP	0	6.36254	5.00117	4.07173	eDiffB	0	4.86061	6.17814	2.52942	XLOC_048337	3
Glyma17g05400	Constant	gDiff	0.218369	-0.198949	0.109461	-0.425957	eDiffP	0	0.21205	0.492756	0.557277	eDiffB	0	0.629368	0.601664	1.2016	XLOC_043270	8
Glyma04g40550	Constant	gDiff	0.140447	-0.0434648	0.21071	0.396745	eDiffP	0	-0.0552796	0.022475	-0.0419796	eDiffB	0	0.128632	-0.047789	-0.298279	XLOC_010147	8
Glyma13g29591	Low_expression	gDiff	-0.204683	0.438097	0.143775	0	eDiffP	0	0.997513	0.702393	0	eDiffB	0	0.354733	0.353935	0	XLOC_033561	8
Glyma18g08690	ambiguous	gDiff	0.0235409	0.0741976	-0.645494	0.633875	eDiffP	0	1.49309	0.923724	-0.540187	eDiffB	0	1.44243	1.59276	-1.15052	XLOC_045974	6
Glyma10g04760	Low_expression	gDiff	0	0	0	0	eDiffP	0	0	0	0	eDiffB	0	0	0	0	XLOC_024981	6
Glyma14g36290	Low_expression	gDiff	0	0	0	0	eDiffP	0	0	0	0	eDiffB	0	0	0	0	XLOC_037003	8
Glyma12g02371	Low_expression	gDiff	0	0.908213	0.682364	0.418084	eDiffP	0	0	0	0	eDiffB	0	0	0	0	XLOC_031507	8
Glyma04g05570	ambiguous	gDiff	-1.18392	0.00739683	-0.0261521	0.859127	eDiffP	0	1.08214	0.531526	0.773336	eDiffB	0	-0.109177	-0.626238	-1.26971	XLOC_009376	5
Glyma12g08980	E-ambiguous	gDiff	-0.568177	-0.548365	-1.14448	-0.471132	eDiffP	0	3.45826	3.16519	5.02147	eDiffB	0	3.43845	3.7415	4.92443	XLOC_031790	4
Glyma01g20760	Constant	gDiff	-0.0511714	-0.152043	-0.129099	0.293447	eDiffP	0	0.438275	-0.030545	-0.749713	eDiffB	0	0.539147	0.0473823	-1.09433	XLOC_000410	8
Glyma12g30160	GandE-ambiguous	gDiff	0.0246414	0	0	0	eDiffP	0	-1.95308	-2.08734	-5	eDiffB	0	-5	-5	-5	XLOC_032236	6
Glyma1902s50	Constant	gDiff	0.117596	-0.293759	-0.172545	-0.0916274	eDiffP	0	0.0263798	0.237673	0.688531	eDiffB	0	0.437734	0.527814	0.897754	XLOC_053457	8
Glyma17g10770	E-only	gDiff	0.0673835	-0.1289	-0.53449	0.0307353	eDiffP	0	0.773782	0.113555	-1.4214	eDiffB	0	0.970066	0.715429	-1.38476	XLOC_044864	7
Glyma05g36956	ambiguous	gDiff	0.221927	0	0	0	eDiffP	0	-1.51173	0	0	eDiffB	0	0	0	0	XLOC_012647	5
Glyma15g42787	ambiguous	gDiff	-0.61314	-1.24788	-1.37631	0.541619	eDiffP	0	-0.111387	0.0684698	2.23842	eDiffB	0	0.523358	0.831639	1.08366	XLOC_040860	5
Glyma05g20400	E-ambiguous	gDiff	0	0.473767	1.24497	0.43604	eDiffP	0	0	0	5	eDiffB	0	0	0	5	XLOC_011964	3
Glyma17g07900	E-only	gDiff	-0.000603164	0.251826	-0.0969865	-0.549369	eDiffP	0	-2.08391	-1.51782	-1.317	eDiffB	0	-2.33634	-1.42144	-0.768237	XLOC_043386	8
Glyma19g40340	Constant	gDiff	-0.705546	0.228534	-0.0193652	0.424758	eDiffP	0	0.289789	0.299917	1.38973	eDiffB	0	-0.644291	-0.386264	0.259427	XLOC_049569	8
Glyma11g02210	Low_expression	gDiff	0	-0.37398	0.198583	0.341208	eDiffP	0	0	0	0	eDiffB	0	0	0	0	XLOC_029061	8
Glyma15g03010	Low_expression	gDiff	0	0	0	0	eDiffP	0	-0.059592	0	0	eDiffB	0	0	0	0	XLOC_039745	5
Glyma06g44780	E-ambiguous	gDiff	1.12321	-0.73769	1.24122	1.11878	eDiffP	0	1.09494	2.17877	2.79061	eDiffB	0	2.95584	2.06075	2.79504	XLOC_015678	6
Glyma02g15000	ambiguous	gDiff	0.152688	0.246635	0.970591	-0.656583	eDiffP	0	-0.0435437	-0.516814	-0.0458368	eDiffB	0	-0.13749	-1.33472	0.763434	XLOC_002989	6
Glyma19g38880	E-only	gDiff	-1.0481	-0.0409323	-0.125736	-1.07168	eDiffP	0	-0.41506	-0.464798	-1.30841	eDiffB	0	-1.42223	-1.38717	-1.28484	XLOC_049507	8
Glyma13g42590	E-only	gDiff	-0.0417262	0.382956	0.65385	0.807802	eDiffP	0	-2.42375	-1.70129	-1.69994	eDiffB	0	-2.84843	-2.39686	-2.54947	XLOC_035990	7
Glyma13g44690	E-ambiguous	gDiff	0.290857	0.348263	-0.343069	0.86242	eDiffP	0	0.191352	-0.546371	-2.28168	eDiffB	0	0.133946	0.0875548	-2.85324	XLOC_034259	6
Glyma03g31790	E-only	gDiff	-0.247357	-0.333752	-0.153487	-0.11418	eDiffP	0	0.927958	1.03626	1.26945	eDiffB	0	1.01435	0.942393	1.13627	XLOC_007415	7
Glyma08g28380	E-ambiguous	gDiff	0.841169	0	0	0	eDiffP	0	-5	-2.88404	-5	eDiffB	0	0	0	0	XLOC_021531	8
Glyma16g25932	Low_expression	gDiff	-0.300424	-0.136146	0.244714	0.133297	eDiffP	0	-0.402171	0.00442178	-0.739483	eDiffB	0	-0.566448	-0.540716	-1.1732	XLOC_042625	8
Glyma13g32390	Constant	gDiff	0.528134	0	0	-0.496594	eDiffP	0	0	0	-1.79605	eDiffB	0	0	0	-0.771319	XLOC_035508	8
Glyma12g32670	E-only	gDiff	-0.127274	-0.0481678	-0.282795	0.723738	eDiffP	0	-0.310554	-0.606971	-0.943492	eDiffB	0	-0.389661	-0.45145	-1.7945	XLOC_031188	8
Glyma08g12480	E-only	gDiff	-0.383847	0.557237	-0.289074	-0.93333	eDiffP	0	-1.34609	-2.58162	-3.65401	eDiffB	0	-2.28717	-2.6764	-3.10453	XLOC_020900	8
Glyma13g20581	Low_expression	gDiff	0	-0.547846	0.162647	0	eDiffP	0	0	0	0	eDiffB	0	0.907129	0.00662891	0	XLOC_033150	7
Glyma11g19370	Low_expression	gDiff	0	0	0	-0.214088	eDiffP	0	-0.197781	-0.450516	-0.5325	eDiffB	0	0	0	0	XLOC_028477	6
Glyma02g04310	Low_expression	gDiff	0.263019	0	0	0	eDiffP	0	0	0	0	eDiffB	0	0	0	0	XLOC_004001	7
Glyma10g06560	E-only	gDiff	0.180039	-0.134338	0.000445717	0.0419181	eDiffP	0	-1.68661	-1.70414	-1.25191	eDiffB	0	-1.37223	-1.52455	-1.11379	XLOC_025059	8
Glyma17g01660	Low_expression	gDiff	0.418775	0	0	0	eDiffP	0	0	0	0	eDiffB	0	0	0	0	XLOC_044437	8
Glyma07g02601	Low_expression	gDiff	0.798883	0.313182	0.794673	0	eDiffP	0	-0.266077	0.0967731	0	eDiffB	0	0.219625	0.100984	0	XLOC_015951	5
Glyma06g11340	Constant	gDiff	-0.103149	-0.042106	-0.0574645	0.169906	eDiffP	0	0.40936	0.135343	0.255319	eDiffB	0	0.348316	0.0896584	-0.0177358	XLOC_013234	8
Glyma04g37281	Constant	gDiff	0.514936	-0.245292	0.241662	0.983352	eDiffP	0	-0.359117	-0.179445	0.536124	eDiffB	0	0.40111	0.0938286	0.067708	XLOC_010010	8
Glyma04g36410	Low_expression	gDiff	0	0	0	0	eDiffP	0	0	0	0	eDiffB	0	0	0	0	XLOC_008802	8
Glyma01g42200	ambiguous	gDiff	0.191666	-0.826345	0.147975	0.842295	eDiffP	0	-1.54866	-0.606377	-0.375021	eDiffB	0	-0.530649	-0.562687	-1.02565	XLOC_002184	7
Glyma20g28120	Constant	gDiff	-0.301518	-0.0522273	0.123182	-0.22091	eDiffP	0	0.60787	0.28096	0.0303621	eDiffB	0	0.35858	-0.143739	-0.050245	XLOC_051741	8
Glyma13g32050	E-only	gDiff	0.0744351	-0.455894	-0.460629	0.0984391	eDiffP	0	0.582659	0.606515	1.03109	eDiffB	0	1.11299	1.14158	1.00709	XLOC_035494	8
Glyma13g19280	Constant	gDiff	-0.134109	-0.0214389	-0.0362951	-0.0141392	eDiffP	0	0.469686	0.200836	0.574211	eDiffB	0	0.357016	0.103023	0.454242	XLOC_034923	8
Glyma07g04010	GandE-ambiguous	gDiff	-0.111733	0.767813	2.0767	0	eDiffP	0	2.05576	0.839461	-3.5824	eDiffB	0	1.17622	-1.34897	-5	XLOC_016017	3
Glyma06g07870	Constant	gDiff	0.22157	0.171385	-0.0130426	0.34673	eDiffP	0	0.14496	-0.0510966	0.656309	eDiffB	0	0.195144	0.183516	0.531149	XLOC_014664	8
Glyma02g10490	GandE-ambiguous	gDiff	-1.14178	-1.32909	-1.22941	-0.201603	eDiffP	0	-0.356391	0.643816	3.17413	eDiffB	0	-0.169077	0.731449	2.23395	XLOC_002813	5
Glyma17g12070	E-only	gDiff	-0.294167	-0.487742	-0.126156	0.00856928	eDiffP	0	-0.385419	0.0248542	1.32234	eDiffB	0	-0.191844	-0.143157	1.0196	XLOC_043592	8
Glyma10g12130	Constant	gDiff	0.406466	0.660023	0	0	eDiffP	0	-0.88948	0	0	eDiffB	0	-1.14304	0	0	XLOC_026680	8
Glyma08g05570	Constant	gDiff	-0.0234864	-0.169275	-0.0912124	-0.26023	eDiffP	0	0.55275	0.388812	0.634259	eDiffB	0	0.698538	0.456538	0.871002	XLOC_020586	8
Glyma03g03120	Constant	gDiff	-0.0130365	-0.00986076	0.0123159	0.187396	eDiffP	0	0.361384	0.227873	0.580202	eDiffB	0	0.358208	0.20252	0.379769	XLOC_005489	8
Glyma01g36720	ambiguous	gDiff	-0.258298	0.126945	-0.150045	0.652742	eDiffP	0	0.955936	0.429246	-0.61653	eDiffB	0	0.570694	0.320993	-1.52757	XLOC_000791	6
Glyma05g30320	E-only	gDiff	-0.104499	-0.521682	0.68467	0.556379	eDiffP	0	-1.733	-0.143868	0.47179	eDiffB	0	-1.31582	-0.933037	-0.189088	XLOC_011143	7
Glyma19g29800	Low_expression	gDiff	0	-0.223667	0.0615233	0.0510299	eDiffP	0	0	0	0	eDiffB	0	0	0	0	XLOC_050330	8
Glyma12g31740	Constant	gDiff	-0.0561364	-0.119937	-0.00534252	0.440458	eDiffP	0	0.124827	0.0719794	0.0460426	eDiffB	0	0.188627	0.0211855	-0.450552	XLOC_031146	8
Glyma05g26070	Low_expression	gDiff	-0.0549417	0	0	0	eDiffP	0	0	0	0	eDiffB	0	0	0	0	XLOC_010957	6
Glyma05g00390	Constant	gDiff	-0.619075	-0.102378	0.03118	-0.398975	eDiffP	0	0.847098	1.0576	0.77169	eDiffB	0	0.330401	0.407347	0.55159	XLOC_011527	8
Glyma09g01750	E-ambiguous	gDiff	-0.57539	-0.79738	-0.653982	0.399623	eDiffP	0	1.90159	2.51677	3.84017	eDiffB	0	2.12358	2.59536	2.86515	XLOC_023495	5
Glyma10g32080	GandE-ambiguous	gDiff	-0.337806	1.82184	0.0251811	-0.661754	eDiffP	0	-3.30056	-6.29515	-9.0433	eDiffB	0	-5.46021	-6.65814	-8.71935	XLOC_025639	5
Glyma08g15630	ambiguous	gDiff	-0.476285	-0.742471	-0.425547	-0.0123758	eDiffP	0	-0.580335	0.507124	0.852913	eDiffB	0	-0.314149	0.456386	0.389004	XLOC_019215	4
Glyma04g42501	E-only	gDiff	-0.20994	-0.504268	-0.373746	0.448141	eDiffP	0	-1.8027	-1.51716	-0.544932	eDiffB	0	-1.50837	-1.35335	-1.20301	XLOC_009073	7
Glyma09g16930	Low_expression	gDiff	0	0	0	0.845263	eDiffP	0	0	0	0	eDiffB	0	0	0	0	XLOC_023937	5
Glyma05g25290	E-only	gDiff	0.0480191	-0.261498	-0.266028	0.0464657	eDiffP	0	0.277491	0.57601	1.05639	eDiffB	0	0.587008	0.890057	1.05795	XLOC_010912	8
Glyma15g13220	E-only	gDiff	-0.0437599	-0.151267	-0.11688	-0.0156668	eDiffP	0	0.735335	0.564955	0.714086	eDiffB	0	0.842842	0.638076	0.685993	XLOC_038888	8
Glyma13g40161	E-only	gDiff	-0.384584	-0.729747	-1.1445	0.0539481	eDiffP	0	-0.271317	-0.279375	1.5836	eDiffB	0	0.0738458	0.480544	1.14506	XLOC_034043	7
Glyma13g00370	GandE-ambiguous	gDiff	0.538097	-1.71273	-0.2968	-0.176266	eDiffP	0	-0.0919362	1.37782	2.20824	eDiffB	0	2.15889	2.21272	2.92261	XLOC_032534	5
Glyma02g15180	Constant	gDiff	-0.0147504	-0.298482	0.0912204	0.436488	eDiffP	0	-0.338418	0.0342615	0.125755	eDiffB	0	-0.0546867	-0.0717092	-0.325483	XLOC_002992	8
Glyma12g35760	E-only	gDiff	-0.12885	-0.0549976	0.0735933	-0.0766797	eDiffP	0	-0.32794	-0.59323	-1.40609	eDiffB	0	-0.401793	-0.795673	-1.45826	XLOC_031340	8
Glyma02g31430	Low_expression	gDiff	0.25939	0	0	0	eDiffP	0	0	0	0	eDiffB	0	0	0	0	XLOC_004712	8
Glyma19g44790	ambiguous	gDiff	0.469513	0.296636	2.50679	0	eDiffP	0	1.29776	1.21658	0	eDiffB	0	1.47064	-0.820695	0	XLOC_050992	5
Glyma18g52560	Constant	gDiff	-0.352945	-0.473764	-0.555693	-0.140368	eDiffP	0	0.520408	0.584939	0.619016	eDiffB	0	0.641228	0.787687	0.40644	XLOC_048435	8
Glyma01g43165	E-ambiguous	gDiff	0.421399	-0.780476	0.248943	-1.19585	eDiffP	0	0.707966	1.35526	2.36772	eDiffB	0	1.90984	1.52772	3.98496	XLOC_002226	3
Glyma13g39860	E-ambiguous	gDiff	-0.0888483	0.487951	-0.34201	0	eDiffP	0	-2.12162	-2.86013	-5	eDiffB	0	-2.69842	-2.60697	-3.84484	XLOC_035868	6
Glyma01g09360	Low_expression	gDiff	-0.525989	0	0	0	eDiffP	0	0	-0.180386	0	eDiffB	0	0	0	0	XLOC_000330	8
Glyma20g29761	ambiguous	gDiff	0.396317	0.694706	0.480936	0	eDiffP	0	0.673342	1.29331	0	eDiffB	0	0.374953	1.20869	0	XLOC_051830	4
Glyma08g21940	E-only	gDiff	-0.208563	-0.138283	-0.716643	-0.579015	eDiffP	0	-0.00742122	0.302696	1.81282	eDiffB	0	-0.0777012	0.810775	2.18327	XLOC_021305	7
Glyma03g14980	ambiguous	gDiff	0.88283	0.153149	0.223389	-0.451435	eDiffP	0	-0.96657	0.263397	0.838468	eDiffB	0	-0.236888	0.922838	2.17273	XLOC_007019	6
Glyma02g36520	Low_expression	gDiff	0.557434	0.121076	-0.0980773	0	eDiffP	0	0.0306015	-0.152219	0	eDiffB	0	0.466959	0.503292	0	XLOC_003331	8
Glyma05g16070	Low_expression	gDiff	0.448228	0	0	0	eDiffP	0	-0.859986	0	0	eDiffB	0	0	0	0	XLOC_011930	7
Glyma0247s50	E-ambiguous	gDiff	-0.835265	2.93731	-1.71799	-0.915449	eDiffP	0	2.69742	-0.307053	3.00017	eDiffB	0	-1.07516	0.575676	3.08035	XLOC_053496	0
Glyma14g09850	E-only	gDiff	0.402322	-0.551652	-0.177038	0.0675853	eDiffP	0	-1.99393	-1.69669	-0.378988	eDiffB	0	-1.03996	-1.11733	-0.0442517	XLOC_037619	8
Glyma05g29840	Constant	gDiff	0.100783	-0.105584	0.236702	-0.145501	eDiffP	0	0.32623	0.402364	0.189245	eDiffB	0	0.532597	0.266446	0.435529	XLOC_011126	8
Glyma06g12860	Constant	gDiff	0.046557	0.492629	0.400163	0.240354	eDiffP	0	0.10121	-0.214062	-0.735274	eDiffB	0	-0.344862	-0.567668	-0.929071	XLOC_014873	7
Glyma07g35141	E-only	gDiff	0.623708	-0.0242771	0.371632	-0.223333	eDiffP	0	0.316174	0.653845	0.974141	eDiffB	0	0.964159	0.905921	1.82118	XLOC_018240	8
Glyma03g39870	E-ambiguous	gDiff	-0.173729	1.90383	0.277039	-0.969965	eDiffP	0	6.74156	6.92486	10.1865	eDiffB	0	4.664	6.4741	10.9827	XLOC_006512	4
Glyma13g00960	Constant	gDiff	-0.0611374	0.244454	-0.192676	-0.160476	eDiffP	0	0.534388	0.10016	0.00257732	eDiffB	0	0.228797	0.231699	0.101916	XLOC_034316	7
Glyma07g18670	ambiguous	gDiff	0.0492177	-0.811734	0.0769243	0.048729	eDiffP	0	-0.910871	-0.779723	-0.567372	eDiffB	0	-0.0499193	-0.80743	-0.566883	XLOC_017918	6
Glyma07g00490	Constant	gDiff	0.130396	0.0830916	-0.0438993	-0.0804823	eDiffP	0	-0.394489	-0.384533	-0.488553	eDiffB	0	-0.347185	-0.210238	-0.277675	XLOC_017212	8
Glyma16g02400	Constant	gDiff	0.635908	0	0	0	eDiffP	0	0	0	0	eDiffB	0	0	0	0	XLOC_040986	8
Glyma08g07400	E-only	gDiff	-0.369955	0.212646	-0.155392	-0.563236	eDiffP	0	1.68388	1.59662	1.97728	eDiffB	0	1.10128	1.38206	2.17056	XLOC_018826	8
Glyma07g15300	Constant	gDiff	-1.0092	-0.378035	-0.536661	-0.277072	eDiffP	0	0.168995	0.010201	0.354855	eDiffB	0	-0.462167	-0.462334	-0.377269	XLOC_017790	8
Glyma15g12090	Constant	gDiff	-0.0609643	-0.149621	-0.197015	-0.427773	eDiffP	0	0.341858	0.247296	0.570534	eDiffB	0	0.430515	0.383346	0.937342	XLOC_040151	8
Glyma08g02290	Constant	gDiff	0.115849	-0.322164	0.0680802	0.149991	eDiffP	0	0.314765	0.606899	0.779058	eDiffB	0	0.752777	0.654668	0.744916	XLOC_020432	8
Glyma08g21151	Constant	gDiff	0	-0.59112	0	0	eDiffP	0	-1.51957	0	0	eDiffB	0	0	0	0	XLOC_019473	7
Glyma06g11540	E-ambiguous	gDiff	0.365169	0.262828	0.941319	0	eDiffP	0	-1.01048	-1.15831	-5	eDiffB	0	-0.908139	-1.73446	-5	XLOC_013244	5
Glyma19g39010	Low_expression	gDiff	-0.0674089	0.634142	0	0	eDiffP	0	0.603568	0	0	eDiffB	0	-0.0979828	0	0	XLOC_050724	8
Glyma14g11930	Constant	gDiff	0.601175	0.736316	0.854053	0.297808	eDiffP	0	0.446176	0.0866817	-0.0138792	eDiffB	0	0.311035	-0.166196	0.289488	XLOC_037699	8
Glyma06g47761	GandE-ambiguous	gDiff	0	-5	-5	-2.29688	eDiffP	0	0	0	5	eDiffB	0	2.06225	0.659881	2.59133	XLOC_015800	5
Glyma13g21500	E-only	gDiff	-0.183587	0.371852	-0.59952	0.0875572	eDiffP	0	0.961353	-0.0300983	-2.26348	eDiffB	0	0.405914	0.385835	-2.53463	XLOC_035025	7
Glyma13g19555	Low_expression	gDiff	0	0	0	-1.18165	eDiffP	0	0	0	0	eDiffB	0	0	0	0	XLOC_034936	2
Glyma19g29000	Low_expression	gDiff	0	-0.379977	0	0	eDiffP	0	0	0	0	eDiffB	0	0	0	0	XLOC_050299	8
Glyma19g42771	Constant	gDiff	-0.151827	0	0	0	eDiffP	0	0	0	0	eDiffB	0	0	-1.89284	-1.39038	XLOC_049689	8
Glyma01g03090	GxE	gDiff	0.363899	0	0	-5	eDiffP	0	-5	-5	-5	eDiffB	0	-5	-3.71638	-1.89421	XLOC_000131	7
Glyma11g13470	E-only	gDiff	0.0724127	0.214317	-0.357073	-0.00553769	eDiffP	0	0.8191	0.712429	1.32928	eDiffB	0	0.677196	1.14191	1.40723	XLOC_028276	8
Glyma18g45530	E-only	gDiff	-0.217844	0	0	0	eDiffP	0	-5	-5	-5	eDiffB	0	-5	-5	-5	XLOC_046715	8
Glyma17g07260	Low_expression	gDiff	0	0	0	0.6151	eDiffP	0	0	0	0	eDiffB	0	0	0	0	XLOC_043356	8
Glyma06g48050	ambiguous	gDiff	5	5	5	0	eDiffP	0	-0.656312	-1.53678	-2.59427	eDiffB	0	0	0	0	XLOC_015813	4
Glyma11g30814	E-only	gDiff	0.364926	-0.124016	0.278019	-0.292196	eDiffP	0	0.622525	1.01486	1.63839	eDiffB	0	1.11147	1.10177	2.29551	XLOC_028695	8
Glyma06g14460,Glyma06g14470	Constant	gDiff	0.0737969	0.0124841	0.199013	0.282989	eDiffP	0	-0.491527	-0.367853	-0.898495	eDiffB	0	-0.430214	-0.493069	-1.10769	XLOC_013393	8
Glyma05g34900	E-only	gDiff	0.250064	0.183756	0.281309	0.000914799	eDiffP	0	-1.39441	-0.758958	-1.49518	eDiffB	0	-1.32811	-0.790203	-1.24603	XLOC_011359	8
Glyma07g10260,Glyma07g10270	E-ambiguous	gDiff	-0.0479043	0.228888	0.170374	0	eDiffP	0	-0.459833	-1.79462	-5	eDiffB	0	-0.736625	-2.0129	-5	XLOC_017630	6
Glyma11g14030	Low_expression	gDiff	-0.0439365	0	0	0.505487	eDiffP	0	0.0605654	-0.207484	0.724147	eDiffB	0	0	0	0.174723	XLOC_029575	8
Glyma02g09640	E-ambiguous	gDiff	-0.168119	0.712463	0.479828	0.872258	eDiffP	0	-4.07866	-2.83256	-4.54952	eDiffB	0	-4.95924	-3.48051	-5.5899	XLOC_004248	6
Glyma02g36027,Glyma02g36040	Constant	gDiff	0.220219	0.245399	-0.189824	0	eDiffP	0	0.694542	0.522405	0	eDiffB	0	0.669361	0.932448	-0.724812	XLOC_003311	8
Glyma16g02760	Constant	gDiff	0.428522	0	0	0	eDiffP	0	-1.76141	0	-2.07224	eDiffB	0	0	0	0	XLOC_041003	7
Glyma20g26500	Constant	gDiff	0.201752	0.467974	0.00347052	0.137903	eDiffP	0	-0.371015	-0.39165	0.0172094	eDiffB	0	-0.637237	-0.193368	0.0810591	XLOC_052835	8
Glyma11g09790	E-only	gDiff	-0.244167	-0.167517	-0.282283	-0.353616	eDiffP	0	0.395813	0.468398	1.33803	eDiffB	0	0.319162	0.506514	1.44748	XLOC_028111	8
Glyma17g01891	GandE-ambiguous	gDiff	0.313119	0	0	0	eDiffP	0	-1.60443	-5	-5	eDiffB	0	-5	-5	-5	XLOC_044453	6
Glyma05g25320	Constant	gDiff	0.311491	0.0622247	0.214255	0.146271	eDiffP	0	-0.622187	-0.521466	-0.827217	eDiffB	0	-0.372922	-0.424231	-0.661997	XLOC_012099	8
Glyma01g45500	GandE-ambiguous	gDiff	0	-1.25001	-0.137704	1.7236	eDiffP	0	0	5	5	eDiffB	0	0	5	5	XLOC_001175	5
Glyma11g11970	E-only	gDiff	0.00293109	0.257068	0.297361	-0.340779	eDiffP	0	-1.38395	-1.48369	-2.5713	eDiffB	0	-1.63809	-1.77812	-2.22759	XLOC_028203	8
Glyma07g38580	E-ambiguous	gDiff	0.145662	-0.613006	-0.871955	0.112309	eDiffP	0	1.90641	2.64269	5.13867	eDiffB	0	2.66508	3.66031	5.17203	XLOC_017096	6
Glyma09g22318	Low_expression	gDiff	0.0391539	0	0	0	eDiffP	0	0	0	0	eDiffB	0	0	0	0	XLOC_023992	7
Glyma06g41360	GandE-ambiguous	gDiff	-1.75237	-0.137986	0.143899	-0.194813	eDiffP	0	0.0619841	-0.107424	-3.56354	eDiffB	0	-1.5524	-2.0037	-5.1211	XLOC_014006	5
Glyma13g44520	Low_expression	gDiff	-0.363944	0	0	0	eDiffP	0	0	0	0	eDiffB	0	0	0	0	XLOC_036072	8
Glyma16g03960	E-only	gDiff	-0.480148	-0.535369	0.196124	-0.099786	eDiffP	0	1.60954	1.86838	2.30626	eDiffB	0	1.66476	1.19211	1.9259	XLOC_041053	8
Glyma16g32130	E-ambiguous	gDiff	0.974292	0.927695	0	0	eDiffP	0	-1.29709	-1.60353	-5	eDiffB	0	-1.2505	0	0	XLOC_042877	8
Glyma19g35730	Low_expression	gDiff	0	0	0	0	eDiffP	0	0	0	0	eDiffB	0	0	0	0	XLOC_050589	8
Glyma18g07640	Low_expression	gDiff	0	0	0	0	eDiffP	0	0	0	0	eDiffB	0	0	0	0	XLOC_047405	8
Glyma14g08250	Low_expression	gDiff	-0.235476	-0.0378868	0.400006	0	eDiffP	0	0.937444	0.660622	0	eDiffB	0	0.739854	0.0251399	-0.523924	XLOC_036484	7
Glyma05g08331	Low_expression	gDiff	0	0	0	0	eDiffP	0	0	0	0	eDiffB	0	0	0	0	XLOC_011814	1
Glyma18g32850	ambiguous	gDiff	-0.589315	-1.89363	0.0217721	-0.577138	eDiffP	0	0.384685	0.828218	0.787958	eDiffB	0	1.689	0.21713	0.775782	XLOC_046391	6
Glyma09g36580	E-ambiguous	gDiff	0.0295221	0	-1.36527	-0.790701	eDiffP	0	0	0.449937	4.69236	eDiffB	0	0	1.84473	5.51258	XLOC_023157	6
Glyma17g34120	Low_expression	gDiff	0	0	0	0	eDiffP	0	0	0	0	eDiffB	0	0	0	0	XLOC_044163	8
Glyma04g00250	E-only	gDiff	-0.127286	-0.0499941	0.172219	0.00237508	eDiffP	0	1.0735	1.26789	1.84236	eDiffB	0	0.996208	0.968382	1.7127	XLOC_007924	8
Glyma20g01150	Low_expression	gDiff	0	0	0	-0.930422	eDiffP	0	0	0	0	eDiffB	0	0	0	0	XLOC_051069	0
Glyma10g11620	GandE-ambiguous	gDiff	1.43286	1.38092	0.190315	0	eDiffP	0	-0.853471	-2.18149	-5	eDiffB	0	-0.801533	-0.938943	0	XLOC_026667	7
Glyma18g06850	Low_expression	gDiff	0.403252	0.510141	-0.172791	0	eDiffP	0	1.03274	0.297764	-0.723488	eDiffB	0	0.925847	0.873807	0	XLOC_047373	7
Glyma07g39250	ambiguous	gDiff	0.277522	-2.26681	-0.769175	0.68174	eDiffP	0	-2.24162	-1.8313	-0.088027	eDiffB	0	0.302708	-0.784599	-0.492245	XLOC_018428	6
Glyma04g02770	Low_expression	gDiff	0	0	0	0	eDiffP	0	0	0	0	eDiffB	0	0	0	0	XLOC_009239	8
Glyma02g41930	E-only	gDiff	-1.11413	0.150423	-0.0143711	0.0695149	eDiffP	0	-1.4015	-1.07222	-1.26333	eDiffB	0	-2.66605	-2.17197	-2.44697	XLOC_005046	7
Glyma02g00490	Constant	gDiff	-0.0672837	0.0876437	-0.320886	0.419032	eDiffP	0	0.569365	0.210186	-0.127295	eDiffB	0	0.414438	0.463788	-0.613611	XLOC_002353	8
Glyma14g11530	Low_expression	gDiff	0	0	0	0	eDiffP	0	0	0	0	eDiffB	0	0	0	0	XLOC_036601	7
Glyma10g07990	Constant	gDiff	-0.347363	-0.0542458	-0.386041	-0.541706	eDiffP	0	0.620974	0.238082	0.0507994	eDiffB	0	0.327857	0.276761	0.245143	XLOC_025116	8
Glyma15g05300	Constant	gDiff	0.058419	-0.124345	0.135147	0.0331448	eDiffP	0	-0.353542	-0.197624	-0.238621	eDiffB	0	-0.170778	-0.274351	-0.213347	XLOC_038503	8
Glyma05g37930,Glyma05g37940	ambiguous	gDiff	0.258673	0.0327926	0.675761	0	eDiffP	0	-0.612247	-0.413575	0	eDiffB	0	-0.386366	-0.830663	-1.23925	XLOC_011487	6
Glyma14g00230	Low_expression	gDiff	-0.413631	-0.316431	-0.229467	0	eDiffP	0	0.150067	-0.0995888	0	eDiffB	0	0.052867	-0.283753	-0.590788	XLOC_036097	8
Glyma02g13180	Constant	gDiff	0.124064	0.0979412	-0.0553625	0.371916	eDiffP	0	-0.139353	-0.146081	0.138791	eDiffB	0	-0.113231	0.0333459	-0.109061	XLOC_002911	8
Glyma01g44220	E-ambiguous	gDiff	-0.299547	0.792188	0.404134	-0.046897	eDiffP	0	-2.4008	-3.12035	-5.81272	eDiffB	0	-3.49254	-3.82403	-6.06537	XLOC_001121	6
Glyma13g38840	Constant	gDiff	-0.103443	0.0415767	0.291998	0.0481913	eDiffP	0	0.25834	0.285971	-0.140841	eDiffB	0	0.11332	-0.10947	-0.292476	XLOC_033985	8
Glyma18g43190	ambiguous	gDiff	-0.649186	-1.49505	-1.87687	-0.808125	eDiffP	0	0.234505	0.135182	1.42855	eDiffB	0	1.08037	1.36287	1.58749	XLOC_046607	6
Glyma17g08570	GandE-ambiguous	gDiff	0.684784	0.519694	0	0	eDiffP	0	-1.40307	-1.29135	-5	eDiffB	0	-1.23798	0	0	XLOC_043419	5
Glyma13g32680	E-only	gDiff	-0.238669	0.166803	0.173534	-0.263354	eDiffP	0	-1.19105	-0.824447	-1.39138	eDiffB	0	-1.59652	-1.23665	-1.3667	XLOC_035527	8
Glyma20g23740	E-only	gDiff	-0.444992	0.0589596	0.14885	-0.00473101	eDiffP	0	1.46662	0.923265	0.94258	eDiffB	0	0.962668	0.329423	0.502319	XLOC_051555	8
Glyma12g35000	E-ambiguous	gDiff	0.242449	-0.687313	0.0285263	-0.606801	eDiffP	0	1.01514	2.1843	3.37393	eDiffB	0	1.9449	2.39822	4.22318	XLOC_032434	5
Glyma10g08690	E-ambiguous	gDiff	-0.241633	0	0	0	eDiffP	0	-4.72774	-5	-5	eDiffB	0	-5	-5	-5	XLOC_026588	6
Glyma08g20510	E-ambiguous	gDiff	1.32188	0	0	0	eDiffP	0	-5	-2.51591	-5	eDiffB	0	0	0	0	XLOC_019443	8
Glyma09g38880	E-ambiguous	gDiff	0.209382	-0.141468	1.00274	1.54961	eDiffP	0	-2.2759	-1.48477	-1.2163	eDiffB	0	-1.92505	-2.27813	-2.55653	XLOC_023278	8
Glyma12g36170	Low_expression	gDiff	0	0	0	0	eDiffP	0	0	0	0	eDiffB	0	0	0	0	XLOC_031359	8
Glyma10g32480	E-only	gDiff	0.183585	-0.0800992	0.22556	0.212204	eDiffP	0	-0.62263	-0.500672	-1.2869	eDiffB	0	-0.358945	-0.542646	-1.31551	XLOC_025661	8
Glyma06g03410	GandE-ambiguous	gDiff	-0.299254	1.68903	0.354742	0.494151	eDiffP	0	-1.32271	-2.5404	-3.77764	eDiffB	0	-3.31099	-3.19439	-4.57105	XLOC_014452	4
Glyma18g07220	ambiguous	gDiff	-1.26916	-0.213807	-0.441392	-0.102104	eDiffP	0	1.90888	1.78394	2.33733	eDiffB	0	0.85352	0.956166	1.17027	XLOC_047391	6
Glyma15g02790	Low_expression	gDiff	0	0	0	0	eDiffP	0	0	0	0	eDiffB	0	0	0	0	XLOC_038381	1
Glyma15g23420	E-only	gDiff	0.00599141	-0.028981	0.544377	0.0742813	eDiffP	0	0.134031	0.591776	1.46969	eDiffB	0	0.169003	0.0533902	1.4014	XLOC_040518	8
Glyma15g13060	ambiguous	gDiff	-0.631073	-0.52132	-0.539847	0.744129	eDiffP	0	-0.49318	-0.294901	1.2622	eDiffB	0	-0.602934	-0.386128	-0.113004	XLOC_038879	6
Glyma02g07230	E-only	gDiff	-0.0955681	-0.0591543	0.10027	0.153533	eDiffP	0	0.406015	0.502173	1.70483	eDiffB	0	0.369601	0.306335	1.45573	XLOC_002668	8
Glyma13g38630	E-only	gDiff	-1.11361	-0.411855	-0.328187	-0.136442	eDiffP	0	2.08895	2.36438	2.48574	eDiffB	0	1.38719	1.57896	1.50857	XLOC_035810	7
Glyma03g36920	Constant	gDiff	-0.0139523	0.00982321	-0.234976	-0.0596069	eDiffP	0	0.659049	0.329949	-0.400335	eDiffB	0	0.635274	0.550972	-0.35468	XLOC_007651	8
Glyma03g31980	E-only	gDiff	0.669253	0	0	0.704095	eDiffP	0	-5	-5	-1.79148	eDiffB	0	-5	-5	-1.82632	XLOC_006149	7
Glyma15g14000	E-only	gDiff	0.150932	0.240252	-0.0379399	0	eDiffP	0	-0.760756	-1.54361	-5	eDiffB	0	-0.850076	-1.35474	-5	XLOC_038927	8
Glyma17g32798	GxE	gDiff	0	0	0	-5	eDiffP	0	0	0	0	eDiffB	0	0.933547	0.127973	2.09156	XLOC_044114	7
Glyma19g29460	E-only	gDiff	-0.194977	0.326731	0.0482243	0.225485	eDiffP	0	0.754246	-0.0631286	-0.926156	eDiffB	0	0.232538	-0.30633	-1.34662	XLOC_050316	8
Glyma14g27330	Constant	gDiff	-0.158805	0.160228	-0.479428	-0.86271	eDiffP	0	0.607321	0.143224	-0.274097	eDiffB	0	0.288287	0.463846	0.429808	XLOC_036858	8
Glyma18g01900	E-only	gDiff	0.390227	0.75535	0	0.927858	eDiffP	0	-2.06445	-2.45438	-1.92898	eDiffB	0	-2.42957	-5	-2.46661	XLOC_045679	7
Glyma08g17080	Constant	gDiff	-0.226873	0.287724	0.206404	0.222593	eDiffP	0	-0.431482	-0.426379	-0.411894	eDiffB	0	-0.946079	-0.859657	-0.86136	XLOC_021113	8
Glyma18g10300	E-only	gDiff	0.202486	0.212416	0.370429	0.340875	eDiffP	0	-2.15155	-1.87293	-2.68872	eDiffB	0	-2.16148	-2.04087	-2.82711	XLOC_047512	7
Glyma13g40490	E-ambiguous	gDiff	-0.901569	-1.15132	-0.400054	-0.272683	eDiffP	0	0.936237	1.55212	2.39238	eDiffB	0	1.18599	1.05061	1.76349	XLOC_034055	5
Glyma20g35890	Constant	gDiff	-0.190852	-0.108337	-0.227544	0.152296	eDiffP	0	0.274868	0.0384039	0.185929	eDiffB	0	0.192352	0.0750956	-0.157218	XLOC_052111	8
Glyma09g19750	Constant	gDiff	-0.238263	0.309271	0.62703	0.793385	eDiffP	0	-0.280815	-0.372652	0.664133	eDiffB	0	-0.82835	-1.23794	-0.367516	XLOC_022620	7
Glyma09g14660	Constant	gDiff	-0.514109	-0.551592	-0.157233	0.0983115	eDiffP	0	0.0633102	0.486861	0.744668	eDiffB	0	0.100793	0.129985	0.132247	XLOC_023892	8
Glyma06g17070	E-only	gDiff	-0.217205	0.38958	0.266729	-0.0698381	eDiffP	0	-0.794577	-1.27843	-1.65095	eDiffB	0	-1.40136	-1.76236	-1.79832	XLOC_015071	7
Glyma19g44380	E-only	gDiff	0.661924	-0.554475	-0.471476	-0.181913	eDiffP	0	-0.538302	-1.22446	0.504783	eDiffB	0	0.678098	-0.0910576	1.34862	XLOC_050971	8
Glyma20g27510	GxE	gDiff	0	2.39624	0	0.521025	eDiffP	0	5	0	0	eDiffB	0	0	0	0	XLOC_052877	7
Glyma09g03824,Glyma09g03832	E-only	gDiff	-0.0921273	-0.220024	-0.335137	0.146045	eDiffP	0	0.72819	0.668991	1.04427	eDiffB	0	0.856087	0.912001	0.806093	XLOC_022224	8
Glyma14g06700	Low_expression	gDiff	0	1.03188	-0.0935947	0	eDiffP	0	0	0	0	eDiffB	0	0.431953	0.826088	0	XLOC_037482	8
Glyma14g38533	Low_expression	gDiff	0.488288	0.652015	0.378144	0	eDiffP	0	0.367138	-0.141538	0	eDiffB	0	0.203411	-0.0313939	0	XLOC_037119	7
Glyma08g23487	E-only	gDiff	-0.178679	-0.494752	-0.800484	-0.593555	eDiffP	0	0.218025	0.362655	1.1922	eDiffB	0	0.534098	0.984459	1.60707	XLOC_019594	8
Glyma01g36662	Constant	gDiff	0.196927	0.6823	0.519383	0.285821	eDiffP	0	-0.154088	-0.594279	-0.692126	eDiffB	0	-0.639461	-0.916735	-0.781019	XLOC_001925	8
Glyma08g27710	ambiguous	gDiff	-1.17748	-0.550704	-0.700969	-0.688047	eDiffP	0	0.952355	1.12995	0.884078	eDiffB	0	0.325575	0.653432	0.394641	XLOC_019752	8
Glyma07g18060	E-only	gDiff	-0.540053	-0.606019	-0.51374	-0.793499	eDiffP	0	0.0359188	-0.0406628	-1.45914	eDiffB	0	0.101884	-0.0669763	-1.20569	XLOC_017895	8
Glyma07g14830	Constant	gDiff	-0.228158	-0.271473	-0.0781198	-0.111563	eDiffP	0	0.306141	0.41639	0.518993	eDiffB	0	0.349456	0.266351	0.402398	XLOC_017772	8
Glyma13g07490	GandE-ambiguous	gDiff	0.650645	-0.397249	-0.651717	2.75816	eDiffP	0	-4.85094	-5.35249	-3.90733	eDiffB	0	-3.80305	-4.05012	-6.01485	XLOC_032781	6
Glyma15g23770	Low_expression	gDiff	0	0	0	0	eDiffP	0	0	0.0585062	-0.131205	eDiffB	0	0	0	0	XLOC_040531	7
Glyma17g12470	E-ambiguous	gDiff	-0.473838	-0.656627	-0.59359	-0.567995	eDiffP	0	2.22898	2.85075	4.73523	eDiffB	0	2.41177	2.9705	4.82938	XLOC_044932	5
Glyma07g35926	E-only	gDiff	-0.0366468	0.130054	-0.426706	-0.127593	eDiffP	0	0.548233	0.267352	1.24593	eDiffB	0	0.381532	0.657411	1.33688	XLOC_016985	8
Glyma09g10020	Constant	gDiff	-0.0772701	-0.16892	-0.284161	0.393177	eDiffP	0	-1.00834	-1.20445	-0.470659	eDiffB	0	-0.916689	-0.997556	-0.941106	XLOC_023824	8
Glyma17g11201	Low_expression	gDiff	0.464407	0.252702	0	0	eDiffP	0	-0.345273	-0.189677	0	eDiffB	0	-0.133568	0	0	XLOC_043542	8
Glyma02g26820	E-only	gDiff	0.518074	1.14185	0.689836	0.299497	eDiffP	0	-3.84067	-4.2331	-4.429	eDiffB	0	-4.46445	-4.40486	-4.21042	XLOC_004638	7
Glyma09g07020	Low_expression	gDiff	0	0.46253	0.779617	0	eDiffP	0	0	0	0	eDiffB	0	-0.278412	-0.805704	0	XLOC_023709	8
Glyma04g37990	Constant	gDiff	0.220325	-0.232387	-0.0155731	0	eDiffP	0	-0.36141	-0.611111	0	eDiffB	0	0.0913023	-0.375213	-1.45923	XLOC_008865	7
Glyma17g29553	E-only	gDiff	0.121938	-0.076215	0.00555486	-0.0469512	eDiffP	0	0.364524	0.47146	0.899269	eDiffB	0	0.562677	0.587844	1.06816	XLOC_044038	8
Glyma16g21430	E-only	gDiff	-0.468971	-0.158587	-0.158308	-0.165933	eDiffP	0	1.74577	2.06573	2.21245	eDiffB	0	1.43538	1.75507	1.90941	XLOC_041427	8
Glyma07g34820	Constant	gDiff	-1.32497	-0.530363	-0.419823	0.358229	eDiffP	0	0.530461	0.886184	1.53826	eDiffB	0	-0.264151	-0.0189679	-0.14494	XLOC_018230	8
Glyma08g06390	Constant	gDiff	0.159351	0.21162	0.402541	-0.0408515	eDiffP	0	0.460938	0.520299	0.114249	eDiffB	0	0.408669	0.27711	0.314452	XLOC_018774	8
Glyma02g47760	E-ambiguous	gDiff	0.41681	-0.596132	0.370599	0.142124	eDiffP	0	0.875268	2.39397	2.93037	eDiffB	0	1.88821	2.44019	3.20506	XLOC_005329	5
Glyma13g15140	E-only	gDiff	0.0747026	0.664559	0.432603	0.310539	eDiffP	0	-1.08395	-1.25387	-2.78876	eDiffB	0	-1.67381	-1.61177	-3.0246	XLOC_032953	8
Glyma11g07810	E-only	gDiff	-0.303857	-0.219422	-0.495162	0.0375471	eDiffP	0	0.687081	0.598952	1.1224	eDiffB	0	0.602645	0.790257	0.780992	XLOC_028019	8
Glyma04g14280	Constant	gDiff	-0.123639	0.224463	-0.265091	0.0067364	eDiffP	0	0.58641	0.534254	-0.140146	eDiffB	0	0.238307	0.675706	-0.270522	XLOC_009692	8
Glyma02g29518	E-only	gDiff	-0.234971	-0.0130919	0.257822	0.141922	eDiffP	0	1.08117	1.39809	0.842417	eDiffB	0	0.859287	0.905299	0.465525	XLOC_004680	8
Glyma20g28430	Constant	gDiff	0.526457	-0.00355226	0.708766	0.774362	eDiffP	0	0.0205371	0.266793	0.817102	eDiffB	0	0.550546	0.0844836	0.569197	XLOC_051758	8
Glyma17g37850	E-only	gDiff	-0.661955	-0.171849	0.342164	0.344711	eDiffP	0	-1.59849	-1.92103	-4.28253	eDiffB	0	-2.08859	-2.92515	-5.2892	XLOC_045572	8
Glyma08g19590	Constant	gDiff	-0.649379	0.379192	-0.265878	-0.13751	eDiffP	0	0.687103	0.650297	0.590581	eDiffB	0	-0.341469	0.266796	0.0787115	XLOC_021212	8
Glyma03g31610	Constant	gDiff	0.22334	1.21287	0.397854	0.0752631	eDiffP	0	-0.38962	-0.753554	-0.543211	eDiffB	0	-1.37915	-0.928068	-0.395134	XLOC_006130	7
Glyma16g05020	ambiguous	gDiff	0.282797	-0.533738	0.219139	0.0784271	eDiffP	0	-0.625491	-0.0966531	0.651299	eDiffB	0	0.191044	-0.0329958	0.855668	XLOC_041101	6
Glyma13g00200	ambiguous	gDiff	0.964949	1.40313	0	0	eDiffP	0	-1.08763	-1.95611	-2.01963	eDiffB	0	-1.52581	0	0	XLOC_032527	6
Glyma08g16030	ambiguous	gDiff	-0.329013	0.160565	-1.41361	-0.503098	eDiffP	0	1.42471	1.25842	1.8817	eDiffB	0	0.935128	2.34301	2.05578	XLOC_021065	6
Glyma02g03400	E-only	gDiff	-0.238488	-0.972418	-0.368924	-0.555594	eDiffP	0	0.65403	0.902557	1.23297	eDiffB	0	1.38796	1.03299	1.55008	XLOC_002504	8
Glyma06g02820	Constant	gDiff	-0.435365	0.0470527	-0.811478	0.269593	eDiffP	0	0.612026	0.142961	-0.323472	eDiffB	0	0.129609	0.519074	-1.02843	XLOC_014422	8
Glyma03g29620	E-ambiguous	gDiff	-0.459966	2.05274	1.49091	0	eDiffP	0	0.190342	-0.960095	-5	eDiffB	0	-2.32236	-2.91098	-5	XLOC_007314	4
Glyma17g04840	Low_expression	gDiff	0	0	0	0	eDiffP	0	0	0	0	eDiffB	0	0	0	0	XLOC_043236	8
Glyma15g17310	Low_expression	gDiff	0	0	0	0	eDiffP	0	0	0	0	eDiffB	0	0	0	0	XLOC_039058	8
Glyma06g11790	E-ambiguous	gDiff	0.0925114	-1.19296	0.345926	-0.10662	eDiffP	0	2.11056	4.90653	7.00003	eDiffB	0	3.39603	4.65312	7.19916	XLOC_013259	4
Glyma03g01680	E-only	gDiff	0.116739	0.0574144	0.128437	0	eDiffP	0	-1.39451	-1.25832	-5	eDiffB	0	-1.33518	-1.27002	0	XLOC_006713	8
Glyma13g24850	Constant	gDiff	0.159978	-0.121717	-0.140688	-0.125434	eDiffP	0	0.317664	0.465128	0.739872	eDiffB	0	0.59936	0.765794	1.02528	XLOC_033337	8
Glyma16g32370	E-only	gDiff	-0.139937	0.047477	-0.173829	-0.0812029	eDiffP	0	0.719121	0.639231	1.2009	eDiffB	0	0.531708	0.673122	1.14216	XLOC_042888	8
Glyma04g39530	Low_expression	gDiff	0	0.321426	0	0	eDiffP	0	-0.535242	0	0	eDiffB	0	0	0	0	XLOC_010102	5
Glyma04g08290	E-ambiguous	gDiff	0.146223	-0.206486	-0.350961	-0.330325	eDiffP	0	3.91547	3.9729	3.20087	eDiffB	0	4.26818	4.47008	3.67742	XLOC_008292	6
Glyma13g35620	E-only	gDiff	-0.144373	0.296462	0.157599	-0.340701	eDiffP	0	-3.11163	-2.95004	-1.14046	eDiffB	0	-3.55246	-3.25201	-0.944136	XLOC_035664	7
Glyma19g07262	Constant	gDiff	0	0	0	1.02303	eDiffP	0	0	0	0	eDiffB	0	0	0	0	XLOC_048775	8
Glyma08g25330	Low_expression	gDiff	0.246096	-0.373443	0	0	eDiffP	0	-0.69338	-0.668811	0	eDiffB	0	-0.0738399	0	0	XLOC_021425	6
Glyma03g32430	GandE-ambiguous	gDiff	-0.0998175	0.860606	-1.60521	0.508031	eDiffP	0	-1.64988	-3.12181	-2.03175	eDiffB	0	-2.61031	-1.61642	-2.6396	XLOC_007442	6
Glyma07g40350	E-only	gDiff	0.198169	0.166131	0.0227982	0.0477028	eDiffP	0	-0.960867	-1.02179	-1.58654	eDiffB	0	-0.92883	-0.84642	-1.43607	XLOC_018477	8
Glyma12g08041	GandE-ambiguous	gDiff	0.898084	0.838594	1.53826	0	eDiffP	0	-2.10185	-2.65878	-5	eDiffB	0	-2.04236	-3.29896	-5	XLOC_031744	4
Glyma14g06780	ambiguous	gDiff	0.866103	1.11817	0.493526	0.112092	eDiffP	0	-0.702815	-0.249979	0.384111	eDiffB	0	-0.954877	0.122598	1.13812	XLOC_036418	6
Glyma01g06730	E-only	gDiff	0.199026	-0.237037	0.0578395	-0.196545	eDiffP	0	-0.346887	0.274092	0.866358	eDiffB	0	0.0891766	0.415278	1.26193	XLOC_001446	8
Glyma20g02980	E-only	gDiff	0.381396	-0.415546	-0.25124	0.00778823	eDiffP	0	0.0340691	0.287216	0.910024	eDiffB	0	0.831011	0.919852	1.28363	XLOC_051148	8
Glyma11g13830	Low_expression	gDiff	0	0	0	0	eDiffP	0	0	0	0	eDiffB	0	0	0	0	XLOC_028300	7
Glyma16g01630	E-only	gDiff	0.194069	-0.173963	-0.138499	0.256249	eDiffP	0	0.658401	1.04003	2.17986	eDiffB	0	1.02643	1.3726	2.11768	XLOC_042021	8
Glyma11g08300	E-only	gDiff	-0.305312	0.0176053	-0.0362187	0.261268	eDiffP	0	1.36631	0.693423	-0.394568	eDiffB	0	1.04339	0.42433	-0.961148	XLOC_028048	8
Glyma06g13730	Constant	gDiff	-0.65092	-0.25402	-0.747158	-0.0243414	eDiffP	0	0.156731	0.168382	1.27432	eDiffB	0	-0.240169	0.26462	0.647743	XLOC_014917	8
Glyma08g06520	Low_expression	gDiff	0.297036	-0.780479	-0.329622	0	eDiffP	0	-0.652739	0.531373	0	eDiffB	0	0.424776	1.15803	0	XLOC_018782	8
Glyma12g22380	Constant	gDiff	-0.687029	-0.210133	-0.0797929	-0.0736474	eDiffP	0	0.96879	0.0199338	0.39378	eDiffB	0	0.491894	-0.587302	-0.219602	XLOC_030959	8
Glyma10g43160	E-only	gDiff	-0.336388	-0.225897	0.0317666	-0.253504	eDiffP	0	1.14753	1.27513	1.57557	eDiffB	0	1.03704	0.906979	1.49269	XLOC_026184	8
Glyma02g41300	ambiguous	gDiff	0.601981	-1.76681	0.0613089	0.602387	eDiffP	0	-2.97007	-2.02917	0.44484	eDiffB	0	-0.601278	-1.4885	0.444434	XLOC_005018	6
Glyma13g07030	Low_expression	gDiff	0	0	0.0493805	0	eDiffP	0	0	0	0	eDiffB	0	0	0	0	XLOC_034547	6
Glyma11g33040	ambiguous	gDiff	0.980121	-0.720005	-0.005396	-0.271573	eDiffP	0	-0.427445	0.0155143	1.26626	eDiffB	0	1.27268	1.00103	2.51796	XLOC_028755	6
Glyma02g00320	E-ambiguous	gDiff	-0.102873	0.131926	-0.112463	0.0620014	eDiffP	0	-0.959907	-1.18282	-2.1034	eDiffB	0	-1.19471	-1.17323	-2.26827	XLOC_002345	6
Glyma19g32150	Constant	gDiff	-0.310614	0.128886	0.156908	0	eDiffP	0	-0.402797	-0.584231	0	eDiffB	0	-0.842297	-1.05175	0	XLOC_049194	7
Glyma08g42321	E-only	gDiff	-0.0966286	-0.0318926	-0.507377	-0.465778	eDiffP	0	0.662447	0.536556	0.884893	eDiffB	0	0.597711	0.947304	1.25404	XLOC_021782	8
Glyma05g33730	Low_expression	gDiff	0.110473	-0.221856	0.440929	-0.0412776	eDiffP	0	0.0601822	0.291461	-0.178198	eDiffB	0	0.392511	-0.0389953	-0.0264482	XLOC_012491	8
Glyma10g06480	Constant	gDiff	-0.304831	-0.517341	-0.246254	-0.0987461	eDiffP	0	0.681543	0.444442	0.454452	eDiffB	0	0.894053	0.385866	0.248368	XLOC_025056	8
Glyma06g03150	E-only	gDiff	-0.438906	1.11856	-0.0352833	0.455813	eDiffP	0	-0.23844	-0.977696	0.265338	eDiffB	0	-1.79591	-1.38132	-0.629382	XLOC_012845	7
Glyma07g36360	E-only	gDiff	0.028659	0.265414	-0.687357	-0.0199521	eDiffP	0	0.733915	0.46889	1.78424	eDiffB	0	0.49716	1.18491	1.83286	XLOC_018296	7
Glyma19g30700	E-only	gDiff	-0.162781	0.27397	0.41183	0.142033	eDiffP	0	0.563919	0.321249	1.24561	eDiffB	0	0.127168	-0.253362	0.940801	XLOC_050365	8
Glyma10g11461	Constant	gDiff	0	-0.0297831	0.0927413	-0.210829	eDiffP	0	0.756132	0.796005	1.55866	eDiffB	0	0	0	0	XLOC_025198	8
Glyma18g02510	Constant	gDiff	1.20871	0	0	0	eDiffP	0	0	0	0	eDiffB	0	0	0	0	XLOC_047194	8
Glyma10g11670	ambiguous	gDiff	0.463842	0.671379	0.298264	0.216201	eDiffP	0	-0.172674	0.108771	0.557024	eDiffB	0	-0.380211	0.274349	0.804665	XLOC_025207	5
Glyma20g30730	E-only	gDiff	-0.268345	0.051058	-0.661659	0.28154	eDiffP	0	1.18483	0.546273	-0.685682	eDiffB	0	0.865431	0.939588	-1.23557	XLOC_051876	8
Glyma06g48220	E-only	gDiff	-0.162727	-0.113325	-0.555185	-0.319648	eDiffP	0	0.99423	1.1991	2.70121	eDiffB	0	0.944828	1.59156	2.85813	XLOC_014292	8
Glyma04g01400	ambiguous	gDiff	0.977116	0.578338	0.597622	0.374835	eDiffP	0	0.821959	-0.204079	-1.44095	eDiffB	0	1.22074	0.175414	-0.838668	XLOC_009177	4
Glyma12g00991	E-ambiguous	gDiff	-0.416518	-1.37707	0.00879459	1.38564	eDiffP	0	0.0456276	1.62778	3.81636	eDiffB	0	1.00618	1.20247	2.01419	XLOC_031445	5
Glyma11g37160	Constant	gDiff	-0.0136663	0.0894659	-0.382743	0.131222	eDiffP	0	0.433582	-0.0804028	-0.193383	eDiffB	0	0.33045	0.288674	-0.338271	XLOC_028922	8
Glyma05g25190	Low_expression	gDiff	0	0	0.202294	0.306138	eDiffP	0	0	0	0	eDiffB	0	0	0	0	XLOC_012093	8
Glyma03g37391	ambiguous	gDiff	-1.04969	-0.562329	-1.0005	0.586077	eDiffP	0	1.66572	1.33525	1.03061	eDiffB	0	1.17836	1.28606	-0.605154	XLOC_007671	3
Glyma03g30620	Low_expression	gDiff	0.0579348	0	0	0	eDiffP	0	1.46357	0.653803	0	eDiffB	0	0	0	0	XLOC_007359	8
Glyma05g34640	Low_expression	gDiff	0	0	0	0.487898	eDiffP	0	0	0	0	eDiffB	0	0	0	0	XLOC_011344	6
Glyma07g35690	E-only	gDiff	0.180328	0	0	-0.981179	eDiffP	0	0	0	1.06727	eDiffB	0	0	0	2.22878	XLOC_018268	8
Glyma02g09090	Constant	gDiff	-0.111474	0.0262021	-0.347766	-0.112977	eDiffP	0	0.603104	0.320097	0.794564	eDiffB	0	0.465427	0.556389	0.796067	XLOC_002747	8
Glyma13g01870	E-ambiguous	gDiff	0.388674	-0.198732	0.925695	0.420708	eDiffP	0	1.12748	2.19549	2.07378	eDiffB	0	1.71488	1.65846	2.04174	XLOC_032588	4
Glyma07g12576	Low_expression	gDiff	0.283551	0	0.0232968	0	eDiffP	0	0	-0.350085	0	eDiffB	0	0	-0.0898308	0	XLOC_016381	4
Glyma04g42601	Constant	gDiff	0.135733	-0.305178	-0.0733203	-0.166011	eDiffP	0	-0.40959	-0.323929	-0.741603	eDiffB	0	0.0313208	-0.114875	-0.43986	XLOC_010246	8
Glyma05g28230	ambiguous	gDiff	-0.242223	-0.722087	0.287307	-1.74373	eDiffP	0	0.52382	0.525955	0.273884	eDiffB	0	1.00368	-0.00357598	1.77539	XLOC_011047	6
Glyma05g08640	Constant	gDiff	-0.136435	-0.219923	-0.0531289	-0.242935	eDiffP	0	0.150046	-0.100319	0.196145	eDiffB	0	0.233534	-0.183625	0.302644	XLOC_010662	8
Glyma04g09950	E-only	gDiff	0.12964	0.10549	0.399185	0.154049	eDiffP	0	-1.24579	-0.859585	-2.2815	eDiffB	0	-1.22164	-1.12913	-2.30591	XLOC_009570	8
Glyma13g44790	Low_expression	gDiff	0	0	0	0	eDiffP	0	0	0	0	eDiffB	0	0	0	0	XLOC_034263	8
Glyma19g31080	E-ambiguous	gDiff	-0.292048	0.141132	-0.125237	0.39582	eDiffP	0	-0.83622	-1.95125	-1.47032	eDiffB	0	-1.2694	-2.11807	-2.15819	XLOC_049141	6
Glyma05g22820	Low_expression	gDiff	0	0	-0.222343	0	eDiffP	0	0	0	0	eDiffB	0	0	0	0	XLOC_010844	8
Glyma19g33160	Low_expression	gDiff	0	0.212794	-0.11661	-0.420357	eDiffP	0	0	0	0	eDiffB	0	0	0	0	XLOC_050471	8
Glyma08g03470	Low_expression	gDiff	-0.121887	-0.349346	0.158898	0	eDiffP	0	-0.274338	-0.632531	0	eDiffB	0	-0.046879	-0.913316	0	XLOC_018629	6
Glyma08g03880	E-only	gDiff	-0.124442	0.0324093	-0.0303561	-0.127258	eDiffP	0	1.20649	1.2578	2.00301	eDiffB	0	1.04964	1.16371	2.00583	XLOC_018650	8
Glyma09g35620	GandE-ambiguous	gDiff	0	0	0	5	eDiffP	0	0	0	5	eDiffB	0	0	0	0	XLOC_023115	6
Glyma06g03140	E-only	gDiff	0.0508291	-0.538683	-0.619295	0.701841	eDiffP	0	-1.83031	-1.4575	-2.69174	eDiffB	0	-1.2408	-0.787374	-3.34275	XLOC_014441	8
Glyma13g05780	GxE	gDiff	0	-2.49293	-2.51309	-1.61799	eDiffP	0	0	0	0	eDiffB	0	1.08388	0.981681	1.80217	XLOC_034503	8
Glyma18g41290	GxE	gDiff	-0.546733	-0.556112	-1.34643	0.349617	eDiffP	0	0.937021	0.153096	0.160442	eDiffB	0	0.9464	0.952793	-0.735908	XLOC_046547	7
Glyma15g18170	E-only	gDiff	0.0982083	0.280578	-0.113078	0.155068	eDiffP	0	0.228493	-0.415975	-0.956232	eDiffB	0	0.0461237	-0.204689	-1.01309	XLOC_040389	8
Glyma18g14826	Constant	gDiff	0.73592	0.729065	0.643953	0.248056	eDiffP	0	0.138425	0.072834	0.203318	eDiffB	0	0.14528	0.164802	0.691183	XLOC_047621	8
Glyma07g06600	E-only	gDiff	-0.101203	-0.185698	-0.308959	0.179313	eDiffP	0	1.82163	2.28208	3.43414	eDiffB	0	1.90613	2.48984	3.15362	XLOC_017486	8
Glyma01g39530	E-only	gDiff	-0.197447	0.2027	0.18037	1.22391	eDiffP	0	0.784937	-0.611113	-1.25386	eDiffB	0	0.38479	-0.98893	-2.67521	XLOC_000903	8
Glyma11g10091	E-ambiguous	gDiff	0	1.05381	-1.06213	0.911989	eDiffP	0	5	0	0	eDiffB	0	1.77457	2.58689	0.893114	XLOC_029412	6
Glyma11g32520	E-ambiguous	gDiff	-1.83431	1.02365	0.00432547	0	eDiffP	0	2.20286	-0.583726	-3.75727	eDiffB	0	-0.655102	-2.42236	-5	XLOC_028750	5
Glyma20g00710	Low_expression	gDiff	0.61134	0.355336	-0.0615056	0.224678	eDiffP	0	0.252	-0.0864292	-0.139248	eDiffB	0	0.508004	0.586416	0.247414	XLOC_051046	8
Glyma12g01680	ambiguous	gDiff	0.682264	1.09409	1.19312	1.49188	eDiffP	0	0.37075	0.220433	-0.89507	eDiffB	0	-0.0410717	-0.290427	-1.70469	XLOC_031475	6
Glyma13g21371	Constant	gDiff	-0.39841	-0.691257	-0.27528	-0.531033	eDiffP	0	-0.0138066	0.100977	0.407814	eDiffB	0	0.27904	-0.0221535	0.540436	XLOC_033192	8
Glyma03g17410	E-ambiguous	gDiff	-0.339165	-0.0565746	0.162638	0	eDiffP	0	-0.369372	-0.716972	-3.33976	eDiffB	0	-0.651962	-1.21877	-5	XLOC_005740	6
Glyma07g17640	Constant	gDiff	0	0.380518	0.57394	0.334176	eDiffP	0	1.02646	1.3872	1.57509	eDiffB	0	0	0	0	XLOC_017879	7
Glyma17g00630	Constant	gDiff	-0.010101	-0.117582	-0.23824	-0.310812	eDiffP	0	0.158695	0.103941	0.166267	eDiffB	0	0.266176	0.332081	0.466977	XLOC_044380	8
Glyma06g18060	E-ambiguous	gDiff	0	-0.484584	-0.00803434	-0.826538	eDiffP	0	0	5	5	eDiffB	0	0	5	5	XLOC_013550	5
Glyma04g04020	E-only	gDiff	0.114291	-0.44436	0.141871	-0.0439105	eDiffP	0	0.439184	0.592319	0.851577	eDiffB	0	0.997835	0.564739	1.00978	XLOC_008101	8
Glyma18g00980	E-only	gDiff	-0.433011	-0.805461	-0.611481	0.0632666	eDiffP	0	-1.44482	-1.09738	0.759862	eDiffB	0	-1.07237	-0.918908	0.263585	XLOC_045623	7
Glyma02g35450	E-only	gDiff	-0.196883	0.0966835	-0.279505	-0.350685	eDiffP	0	2.09669	1.81974	1.67074	eDiffB	0	1.80312	1.90236	1.82454	XLOC_004777	8
Glyma18g50350	E-only	gDiff	0.0583959	-0.146054	-0.416902	0.272732	eDiffP	0	0.553853	0.486863	1.15617	eDiffB	0	0.758303	0.962162	0.94183	XLOC_046931	8
Glyma16g03490	E-only	gDiff	-0.106294	0.270396	-0.220874	0.289782	eDiffP	0	-0.00868069	-0.223459	-1.09028	eDiffB	0	-0.38537	-0.108878	-1.48635	XLOC_042107	8
Glyma14g07900	E-only	gDiff	0.00670896	0.826794	0.149644	-0.08901	eDiffP	0	-1.37407	-1.85746	-2.03221	eDiffB	0	-2.19415	-2.00039	-1.93649	XLOC_037536	8
Glyma02g31550	E-only	gDiff	-0.471179	0.0862689	-0.321829	0.119153	eDiffP	0	0.831172	0.223192	-0.305164	eDiffB	0	0.273724	0.0738419	-0.895496	XLOC_003233	8
Glyma20g00290	E-only	gDiff	-0.166312	0.22924	0.111721	0.0315309	eDiffP	0	0.0213378	-0.382496	-3.20109	eDiffB	0	-0.374214	-0.660529	-3.39893	XLOC_051023	8
Glyma18g17541	Constant	gDiff	0.111964	0.0128159	0.484597	-0.172156	eDiffP	0	-0.0585131	0.638163	-0.389496	eDiffB	0	0.0406348	0.26553	-0.105376	XLOC_046254	7
Glyma17g05660	GandE-ambiguous	gDiff	0.696306	-1.60886	0.508098	1.12961	eDiffP	0	-3.68204	-3.74227	-1.48798	eDiffB	0	-1.37688	-3.55407	-1.92129	XLOC_044610	5
Glyma01g07080,Glyma01g07091	E-ambiguous	gDiff	-0.149496	0.367899	-0.121964	0	eDiffP	0	0.871926	-0.0436353	0	eDiffB	0	0.354531	-0.0711674	-5	XLOC_001464	6
Glyma20g36770	E-ambiguous	gDiff	-0.0708943	-0.334697	0.0552497	0.529309	eDiffP	0	2.14773	2.49607	2.31925	eDiffB	0	2.41154	2.36992	1.71905	XLOC_052147	6
Glyma05g09190	Constant	gDiff	0.130957	0.0274178	0.0233129	0.0643816	eDiffP	0	0.149935	0.0668953	0.31811	eDiffB	0	0.253474	0.174539	0.384685	XLOC_010684	8
Glyma13g38810	Constant	gDiff	0.130202	0.719227	-0.197342	1.07272	eDiffP	0	0.189367	-0.259455	-0.218602	eDiffB	0	-0.399658	0.0680889	-1.16112	XLOC_033983	7
Glyma11g10845	Low_expression	gDiff	0.309918	0	0.072355	0	eDiffP	0	-0.931982	-0.884289	0	eDiffB	0	0	-0.646726	-0.381923	XLOC_029442	8
Glyma07g17240	ambiguous	gDiff	-0.152346	-0.52579	-0.231229	1.10165	eDiffP	0	-1.28449	-0.758111	0.397553	eDiffB	0	-0.911045	-0.679228	-0.856438	XLOC_017868	6
Glyma01g43650	E-only	gDiff	-0.399985	-0.44467	-0.0161981	-0.288269	eDiffP	0	0.535021	0.941061	1.00074	eDiffB	0	0.579706	0.557275	0.889025	XLOC_002249	8
Glyma10g37571	E-only	gDiff	-0.11474	-0.0785079	-0.388101	0.0789128	eDiffP	0	2.4973	2.45204	2.43826	eDiffB	0	2.46106	2.7254	2.24461	XLOC_025918	7
Glyma09g34960	ambiguous	gDiff	-1.27952	0.446782	-0.609161	0	eDiffP	0	2.58123	1.44254	0	eDiffB	0	0.854926	0.772183	0	XLOC_024428	5
Glyma14g00540	Constant	gDiff	-0.526778	-0.162653	0.101558	-0.175217	eDiffP	0	0.575017	0.390923	0.456451	eDiffB	0	0.210891	-0.237414	0.104889	XLOC_036107	8
Glyma14g10320	E-ambiguous	gDiff	0	-0.599967	-0.332528	0.228948	eDiffP	0	5	5	5	eDiffB	0	3.1075	3.57096	3.7412	XLOC_036558	5
Glyma02g03100	Low_expression	gDiff	0.0339	0	0.470621	0	eDiffP	0	0.0645538	-0.211346	0	eDiffB	0	0	-0.648067	0	XLOC_003956	7
Glyma13g36821	Constant	gDiff	-0.0284521	-0.0838002	0.120843	-0.313651	eDiffP	0	0.11576	0.287553	0.2686	eDiffB	0	0.171108	0.138257	0.553799	XLOC_035714	8
Glyma09g39361	E-only	gDiff	0.170642	0.074872	0.346502	0.237061	eDiffP	0	1.02744	1.03232	1.16448	eDiffB	0	1.12321	0.856457	1.09806	XLOC_023299	8
Glyma01g36801	Constant	gDiff	-0.0492615	0.415518	0.277113	0.618268	eDiffP	0	0.350509	0.260768	-0.0157084	eDiffB	0	-0.114271	-0.0656065	-0.683238	XLOC_000796	7
Glyma08g16370	E-only	gDiff	-0.0564325	-0.188478	0.894389	0	eDiffP	0	-2.60618	-2.7654	-5	eDiffB	0	-2.47413	-3.71622	-5	XLOC_019247	7
Glyma20g28180	Low_expression	gDiff	0	0	0	-0.0509323	eDiffP	0	0	0	0	eDiffB	0	0	0	0	XLOC_052914	8
Glyma07g37570	E-ambiguous	gDiff	-0.212891	-1.03752	-0.170533	-0.393486	eDiffP	0	1.07026	2.30282	4.15596	eDiffB	0	1.89489	2.26046	4.33656	XLOC_017053	6
Glyma10g04770	E-only	gDiff	-0.0270732	0.550564	0.126086	-0.433849	eDiffP	0	-1.39217	-1.04581	-1.12228	eDiffB	0	-1.9698	-1.19897	-0.715501	XLOC_024982	8
Glyma10g03800	Low_expression	gDiff	0	0	0	0	eDiffP	0	0	0	0	eDiffB	0	0.546377	0.390727	0	XLOC_026400	8
Glyma09g32750	E-only	gDiff	-0.105509	-1.00837	-0.120439	0.148688	eDiffP	0	0.899602	1.09285	1.30577	eDiffB	0	1.80246	1.10778	1.05158	XLOC_024335	7
Glyma08g06340	E-ambiguous	gDiff	-1.22581	0.729656	-0.962172	0.510255	eDiffP	0	4.23853	3.23605	2.64533	eDiffB	0	2.28307	2.97242	0.909273	XLOC_018768	5
Glyma13g30100	E-ambiguous	gDiff	-0.160989	-0.981218	0.128819	-0.0519377	eDiffP	0	1.20638	3.16099	5.26332	eDiffB	0	2.0266	2.87118	5.15427	XLOC_033581	6
Glyma19g44770	Low_expression	gDiff	-0.141157	0	0	0	eDiffP	0	0	0	0	eDiffB	0	0	0	0	XLOC_049783	8
Glyma20g20036	Low_expression	gDiff	0	0	0	0	eDiffP	0	0	0	0	eDiffB	0	0	0	0	XLOC_051434	8
Glyma13g07750	ambiguous	gDiff	0	1.483	0	0	eDiffP	0	1.76079	1.24592	0	eDiffB	0	0	0	0	XLOC_032793	6
Glyma07g27370	ambiguous	gDiff	-0.16986	-0.0326917	0.502776	0.410408	eDiffP	0	-1.02395	-1.25708	-1.42096	eDiffB	0	-1.16112	-1.92972	-2.00123	XLOC_018003	4
Glyma11g33720	E-ambiguous	gDiff	0.350732	0.823663	0.955956	0	eDiffP	0	-1.46464	-1.84339	-5	eDiffB	0	-1.93758	-2.44861	-5	XLOC_028783	8
Glyma05g32820	E-ambiguous	gDiff	0.198615	-0.166267	1.0051	0	eDiffP	0	-1.97617	-2.05502	-5	eDiffB	0	-1.61128	-2.8615	-5	XLOC_011263	6
Glyma12g36870	Low_expression	gDiff	0.149226	0	0	0	eDiffP	0	0	0	0	eDiffB	0	0	0	0	XLOC_032513	8
Glyma10g06960	Low_expression	gDiff	0	0	0	0.443343	eDiffP	0	0	0	0	eDiffB	0	0	0	0	XLOC_025074	8
Glyma19g01490	ambiguous	gDiff	-1.0333	0.0499411	-0.350718	0.47415	eDiffP	0	1.14888	0.533149	1.90936	eDiffB	0	0.0656448	-0.149429	0.401914	XLOC_048559	6
Glyma20g26170	Constant	gDiff	-0.204356	-0.231445	-0.275501	-0.000362914	eDiffP	0	0.0853501	0.135221	0.799618	eDiffB	0	0.112439	0.206367	0.595625	XLOC_051655	8
Glyma10g32820	E-ambiguous	gDiff	0	-1.2119	0.503947	1.07163	eDiffP	0	-0.591314	2.32851	9.20927	eDiffB	0	0	5	5	XLOC_027116	4
Glyma07g10280	Constant	gDiff	0.109497	0.246911	0.0558076	0.944656	eDiffP	0	0.274873	0.0222078	0.560192	eDiffB	0	0.137459	0.0758974	-0.274967	XLOC_017631	8
Glyma20g30820	Constant	gDiff	-0.0243431	-0.385321	0.205206	-0.316274	eDiffP	0	-0.17165	0.335802	0.332372	eDiffB	0	0.189328	0.106252	0.624303	XLOC_051880	8
Glyma19g39510	Low_expression	gDiff	0.567928	0	0	0	eDiffP	0	0	0	0	eDiffB	0	0	0	0	XLOC_049528	1
Glyma02g17481	E-ambiguous	gDiff	-0.0813958	-1.32671	0.379505	-0.410441	eDiffP	0	1.34671	1.83468	3.14064	eDiffB	0	2.59203	1.37378	3.46968	XLOC_004571	4
Glyma13g07870	Low_expression	gDiff	0	0	0	0	eDiffP	0	0	0	0	eDiffB	0	0	0	0	XLOC_032800	8
Glyma15g10331	Low_expression	gDiff	-0.924747	0	0	0	eDiffP	0	0	0	0	eDiffB	0	0	0	0	XLOC_040067	5
Glyma04g12530	Constant	gDiff	0.300143	0.0764186	0.318818	0.162951	eDiffP	0	-0.522451	-0.381445	-0.190046	eDiffB	0	-0.298727	-0.40012	-0.0528547	XLOC_008454	8
Glyma18g04900	Low_expression	gDiff	-0.883376	0	0	0	eDiffP	0	0	0	0	eDiffB	0	0	0	0	XLOC_045817	3
Glyma03g36670	Constant	gDiff	-0.0188815	0.0399951	0.317026	-0.295074	eDiffP	0	-0.315672	-0.00998711	0.38844	eDiffB	0	-0.374549	-0.345895	0.664633	XLOC_006369	7
Glyma02g07090	Low_expression	gDiff	-0.288248	0	0	0	eDiffP	0	1.44793	0	0	eDiffB	0	0	0	0	XLOC_002658	8
Glyma12g03420	E-only	gDiff	0	0	0	-0.000987959	eDiffP	0	0	0	5	eDiffB	0	0	0	5	XLOC_030382	8
Glyma20g25150	Constant	gDiff	-0.279188	0.126827	0.00963817	0.511137	eDiffP	0	-0.162319	-0.166373	0.854568	eDiffB	0	-0.568334	-0.4552	0.0642425	XLOC_052778	8
Glyma02g17420	Constant	gDiff	-0.254617	0.0438878	0.450481	-0.393017	eDiffP	0	0.380529	0.145324	-0.51732	eDiffB	0	0.0820243	-0.559774	-0.378921	XLOC_003091	8
Glyma10g30700	Constant	gDiff	-0.367195	-0.463565	-0.208426	-0.349801	eDiffP	0	-0.0280591	0.216195	0.00298493	eDiffB	0	0.0683108	0.0574265	-0.0144083	XLOC_027030	8
Glyma04g42620	Low_expression	gDiff	0	0	0	0	eDiffP	0	0	0	0	eDiffB	0	0	0	0	XLOC_010247	2
Glyma05g37410	GxE	gDiff	1.5935	-2.28347	-0.204197	-0.943645	eDiffP	0	-2.40923	-1.01742	2.37382	eDiffB	0	1.46774	0.780274	4.91096	XLOC_011464	7
Glyma08g02911	ambiguous	gDiff	0.358164	0.871714	1.50545	1.19078	eDiffP	0	-0.574897	-0.365479	-0.369236	eDiffB	0	-1.08845	-1.51277	-1.20185	XLOC_020464	6
Glyma08g10530	ambiguous	gDiff	-0.271819	0.112314	-1.20447	0.158337	eDiffP	0	1.97066	1.20512	-0.209758	eDiffB	0	1.58653	2.13777	-0.639914	XLOC_018976	6
Glyma02g38550	GandE-ambiguous	gDiff	0	0	0	-5	eDiffP	0	0	0	0	eDiffB	0	0	0	5	XLOC_004903	5
Glyma13g12039	Low_expression	gDiff	0	0	0	0	eDiffP	0	0	0	0	eDiffB	0	0	0	0	XLOC_032918	6
Glyma11g13690	Constant	gDiff	0.191691	-0.126018	-0.0670967	-0.478554	eDiffP	0	0.419567	0.296485	-0.202888	eDiffB	0	0.737276	0.555273	0.467357	XLOC_028289	8
Glyma11g35531	Constant	gDiff	0.419711	-0.151432	0.338936	0.26967	eDiffP	0	-0.327912	-0.163354	-0.329662	eDiffB	0	0.243231	-0.0825787	-0.179621	XLOC_030112	8
Glyma02g25457	Low_expression	gDiff	0.545484	0	0	0	eDiffP	0	0	0	0	eDiffB	0	0	0	0	XLOC_004623	8
Glyma18g44970	E-only	gDiff	0.00920341	0.0735761	-0.184281	0.0233914	eDiffP	0	0.96991	0.897472	2.22288	eDiffB	0	0.905538	1.09096	2.20869	XLOC_048096	8
Glyma09g36120	E-only	gDiff	-0.466659	0.349436	0.0159764	-0.604845	eDiffP	0	-2.62116	-2.49885	-2.21177	eDiffB	0	-3.43726	-2.98148	-2.07359	XLOC_023139	8
Glyma12g01250	E-only	gDiff	-0.342389	-0.298258	-0.250157	-0.273046	eDiffP	0	0.280192	0.410711	1.02371	eDiffB	0	0.23606	0.318478	0.954364	XLOC_030285	8
Glyma09g00810	Low_expression	gDiff	-0.179889	0	0	0	eDiffP	0	0	0	0	eDiffB	0	0	0	0	XLOC_023448	7
Glyma01g36500	Low_expression	gDiff	0.434372	0	0	0	eDiffP	0	0	0	0	eDiffB	0	0	0	0	XLOC_000782	8
Glyma18g22696	Constant	gDiff	0.375435	-0.0534568	0.41186	0.539216	eDiffP	0	-0.464936	-0.100709	-0.513884	eDiffB	0	-0.0360441	-0.137134	-0.677666	XLOC_047755	8
Glyma16g26280	E-only	gDiff	-0.733684	-0.294599	-0.295433	-0.614513	eDiffP	0	1.49697	0.889006	-0.243747	eDiffB	0	1.05788	0.450755	-0.362919	XLOC_041597	7
Glyma13g34990	E-ambiguous	gDiff	-0.357771	0.0562952	0.54293	0	eDiffP	0	0.0943274	-0.412225	-5	eDiffB	0	-0.319739	-1.31293	-5	XLOC_033802	6
Glyma02g37720	Low_expression	gDiff	0	0	0	0	eDiffP	0	0	0	0	eDiffB	0	0	0	0	XLOC_004868	7
Glyma01g43920	Low_expression	gDiff	0.210777	-0.506987	0.0175355	-0.487238	eDiffP	0	0.0970918	0.766127	0.527985	eDiffB	0	0.814856	0.959368	1.226	XLOC_002258	5
Glyma13g42070	E-ambiguous	gDiff	-0.274206	-1.27131	0.244371	-0.0481576	eDiffP	0	-2.63611	-1.09226	0.283464	eDiffB	0	-1.63901	-1.61083	0.0574157	XLOC_035970	4
Glyma12g07610	Constant	gDiff	1.12114	0.547276	0.17754	-0.385102	eDiffP	0	-0.662346	0.164683	-0.812917	eDiffB	0	-0.0884792	1.10829	0.693328	XLOC_031725	7
Glyma17g11130	Constant	gDiff	0.0528022	-0.125063	0.0313994	0.127346	eDiffP	0	0.0976646	0.171773	-0.138929	eDiffB	0	0.27553	0.193176	-0.213473	XLOC_044879	8
Glyma10g35070	E-only	gDiff	0.41261	0.468372	0.0739792	0.0476026	eDiffP	0	0.544395	0.780179	0.754327	eDiffB	0	0.488634	1.11881	1.11933	XLOC_025795	7
Glyma08g14600	E-only	gDiff	-0.0638943	-0.56214	0.624381	0.607699	eDiffP	0	2.5511	3.60832	3.75448	eDiffB	0	3.04934	2.92005	3.08289	XLOC_020998	7
Glyma12g17225	E-only	gDiff	-0.161802	0.504236	0.298346	0.278253	eDiffP	0	-0.72829	-1.06323	-1.20134	eDiffB	0	-1.39433	-1.52338	-1.6414	XLOC_032043	8
Glyma14g36880	Constant	gDiff	0.0218744	-0.153214	-0.479249	-0.353411	eDiffP	0	0.522694	0.433087	0.18003	eDiffB	0	0.697783	0.93421	0.555316	XLOC_037034	8
Glyma11g05660	Low_expression	gDiff	-0.21692	0	0	0	eDiffP	0	0.384933	0	0	eDiffB	0	0	0	0	XLOC_029223	7
Glyma13g24550	Low_expression	gDiff	0.327216	0	0	0	eDiffP	0	0	0	0	eDiffB	0	0	0	0	XLOC_035168	8
Glyma19g35640	Low_expression	gDiff	0	0	0.0499771	-0.251342	eDiffP	0	0	0	0	eDiffB	0	0	0	0	XLOC_050582	6
Glyma06g12130	E-only	gDiff	0.241421	-0.629366	0.175535	-0.409922	eDiffP	0	0.3061	0.886955	1.85262	eDiffB	0	1.17689	0.952841	2.50397	XLOC_013275	7
Glyma07g05470	Low_expression	gDiff	0	0	-0.121516	0	eDiffP	0	0	0	0	eDiffB	0	0	0	0	XLOC_016080	7
Glyma13g38900	E-ambiguous	gDiff	0	-0.723419	-1.24134	0.520421	eDiffP	0	0	0	5	eDiffB	0	0	5	5	XLOC_035821	6
Glyma13g34740	E-only	gDiff	0.139464	0.648962	0.281598	0.42815	eDiffP	0	-0.407876	-0.783708	-2.493	eDiffB	0	-0.917374	-0.925842	-2.78169	XLOC_035627	8
Glyma08g45520	E-ambiguous	gDiff	0	0	0	-0.629238	eDiffP	0	0	0	5	eDiffB	0	0	0	5	XLOC_020204	6
Glyma13g24670	E-only	gDiff	-0.509187	-0.000847251	0.0981368	0.697223	eDiffP	0	2.56058	2.06073	0.339147	eDiffB	0	2.05224	1.4534	-0.867263	XLOC_035174	8
Glyma09g39233	Low_expression	gDiff	0.657115	0	0	0	eDiffP	0	-0.922754	0	0	eDiffB	0	0	0	0	XLOC_023291	8
Glyma11g04020	E-only	gDiff	0.0436381	0.881834	0.171024	-0.107009	eDiffP	0	-2.76009	-2.71815	-3.60685	eDiffB	0	-3.59828	-2.84554	-3.4562	XLOC_027822	7
Glyma03g36870	Low_expression	gDiff	0.947306	0	0	0	eDiffP	0	-0.628613	0	0	eDiffB	0	0	0	0	XLOC_006374	4
Glyma06g21450	ambiguous	gDiff	0.526766	-0.0341749	1.12906	0.122094	eDiffP	0	-0.743251	-0.491106	-1.10316	eDiffB	0	-0.18231	-1.0934	-0.698492	XLOC_015251	5
Glyma17g12230	E-ambiguous	gDiff	0	0	0.671673	0.752374	eDiffP	0	0	0	5	eDiffB	0	0	0	5	XLOC_043600	5
Glyma17g34710	Low_expression	gDiff	-0.0359768	0.419296	-0.682747	0	eDiffP	0	-0.00181153	-0.456654	0	eDiffB	0	-0.457084	0.190116	0	XLOC_044191	8
Glyma05g36930	GandE-ambiguous	gDiff	1.19779	0	0	0	eDiffP	0	-2.58753	-3.12516	-5	eDiffB	0	-5	-5	-5	XLOC_012646	6
Glyma12g29560	E-only	gDiff	0	-0.513759	-1.18819	-0.348903	eDiffP	0	0	0	5	eDiffB	0	0	0	5	XLOC_031059	7
Glyma10g07170	Constant	gDiff	0.606633	0.277355	0.490595	0	eDiffP	0	-0.279421	-0.636074	0	eDiffB	0	0.0498569	-0.520036	0	XLOC_026530	8
Glyma08g23940	Constant	gDiff	-0.00636189	-0.0274083	-0.10108	0.107918	eDiffP	0	-0.256517	-0.482783	0.0713017	eDiffB	0	-0.235471	-0.388064	-0.0429783	XLOC_019617	8
Glyma06g11730	Low_expression	gDiff	0	0	0	0.0160817	eDiffP	0	0	0	0	eDiffB	0	0	0	0	XLOC_013253	3
Glyma13g40030	E-ambiguous	gDiff	-0.13076	-0.456357	0.513161	0	eDiffP	0	-2.38362	-2.17451	-5	eDiffB	0	-2.05802	-2.81843	-5	XLOC_034038	4
Glyma08g30150	Constant	gDiff	0.0788358	-0.553509	-0.417962	0.455609	eDiffP	0	0.711401	0.720106	0.0221761	eDiffB	0	1.34375	1.2169	-0.354597	XLOC_021561	8
Glyma19g27020	Low_expression	gDiff	0	0	0	0	eDiffP	0	0	0	0	eDiffB	0	0	0	0	XLOC_050244	8
Glyma02g16850	E-only	gDiff	-0.097834	0.174289	0.100951	-0.103557	eDiffP	0	-3.3528	-3.2012	-3.08918	eDiffB	0	-3.62492	-3.39998	-3.08345	XLOC_003060	8
Glyma07g09270	ambiguous	gDiff	0.147952	0.149799	-0.121311	-0.321803	eDiffP	0	0.918486	0.766192	1.24508	eDiffB	0	0.916639	1.03545	1.71483	XLOC_017593	6
Glyma13g16640	E-ambiguous	gDiff	-0.268875	-0.307404	-0.358746	-0.395054	eDiffP	0	1.88083	2.85415	4.10646	eDiffB	0	1.91936	2.94402	4.23264	XLOC_032965	6
Glyma03g11610	E-only	gDiff	-0.06304	-0.472426	-0.11354	0.341893	eDiffP	0	-1.46417	-1.28725	0.300868	eDiffB	0	-1.05479	-1.23675	-0.104065	XLOC_006978	8
Glyma18g10580	Low_expression	gDiff	0	0	0	0	eDiffP	0	0	0	0	eDiffB	0	0	0	0	XLOC_047516	8
Glyma06g13660	Low_expression	gDiff	0	0	0.102786	-0.0817873	eDiffP	0	0	0	0	eDiffB	0	0	0	0	XLOC_014913	8
Glyma20g36100	Low_expression	gDiff	0	0.0406099	-0.199941	-0.160155	eDiffP	0	0.98498	0.754716	1.4952	eDiffB	0	0	0	0	XLOC_053261	8
Glyma20g26680	Low_expression	gDiff	0	0.0608632	0	0	eDiffP	0	0	0	0	eDiffB	0	0	0	0	XLOC_051687	8
Glyma02g06590	Constant	gDiff	0.320262	0.498006	-0.30017	-0.144464	eDiffP	0	-0.231931	-0.863116	-0.972996	eDiffB	0	-0.409674	-0.242684	-0.50827	XLOC_002639	8
Glyma19g35130	Constant	gDiff	0.424641	0	0	0	eDiffP	0	0	0	0	eDiffB	0	0	0	0	XLOC_049328	8
Glyma09g06830	GxE	gDiff	2.17181	0	0.244478	2.08909	eDiffP	0	-3.47427	-3.84543	0.0760843	eDiffB	0	0	-1.9181	0.158797	XLOC_022358	7
Glyma02g09440	ambiguous	gDiff	0.582078	-0.448755	-0.430973	-1.10219	eDiffP	0	-1.44247	-1.3848	-1.26072	eDiffB	0	-0.411632	-0.371745	0.423552	XLOC_004238	5
Glyma14g05920	E-only	gDiff	-0.54286	-0.731071	-0.600789	-0.445777	eDiffP	0	1.48701	2.35694	4.3363	eDiffB	0	1.67523	2.41487	4.23921	XLOC_036376	7
Glyma09g15820	E-only	gDiff	-0.385026	-0.321314	-0.243336	-0.906769	eDiffP	0	-0.134656	-0.227851	0.963325	eDiffB	0	-0.198368	-0.369541	1.48507	XLOC_022563	8
Glyma13g30800	E-ambiguous	gDiff	0	0	0	-0.801304	eDiffP	0	0	0	0	eDiffB	0	0	0	5	XLOC_035430	7
Glyma06g36030	Low_expression	gDiff	0.26248	0	0	0	eDiffP	0	0	-0.473393	0	eDiffB	0	0	0	0	XLOC_013858	5
Glyma10g42090	GandE-ambiguous	gDiff	0.489567	-0.973681	1.83468	0	eDiffP	0	1.80388	1.80464	0	eDiffB	0	3.26713	0.459526	0	XLOC_027529	5
Glyma08g47700	E-only	gDiff	0.0837727	-0.176314	0.0546843	-0.0624369	eDiffP	0	-0.179759	-0.37072	-1.6055	eDiffB	0	0.0803281	-0.341632	-1.45929	XLOC_022018	8
Glyma05g06570	Low_expression	gDiff	0	0	-0.748415	0.0255236	eDiffP	0	0.124094	0.238597	1.1643	eDiffB	0	0	0	0	XLOC_010591	7
Glyma17g16610	E-only	gDiff	0.146759	0.104249	0.156917	0.54104	eDiffP	0	-1.74488	-1.57224	-2.82666	eDiffB	0	-1.70237	-1.5824	-3.22094	XLOC_045115	8
Glyma02g42110	GandE-ambiguous	gDiff	0	0.235159	1.84723	1.06961	eDiffP	0	0	0	5	eDiffB	0	0	0	0	XLOC_003566	6
Glyma18g07970	GandE-ambiguous	gDiff	0	0	-0.881058	-1.00285	eDiffP	0	0	5	5	eDiffB	0	0	5	5	XLOC_047420	4
Glyma13g00800	E-only	gDiff	0.370025	-0.865023	0	0	eDiffP	0	-2.6439	-5	-5	eDiffB	0	-1.40885	-5	-5	XLOC_034307	7
Glyma05g22770	GandE-ambiguous	gDiff	-1.2338	-0.122082	0.287846	-1.56287	eDiffP	0	1.54666	2.96403	4.2178	eDiffB	0	0.434938	1.44238	4.54686	XLOC_012017	3
Glyma13g40650	ambiguous	gDiff	0.245506	0.161062	-0.0559679	-0.162365	eDiffP	0	1.28885	1.54046	0.964223	eDiffB	0	1.3733	1.84193	1.37209	XLOC_034066	5
Glyma14g40550	Low_expression	gDiff	0.362198	0	0	0	eDiffP	0	0	0	0	eDiffB	0	0	0	0	XLOC_038259	7
Glyma02g16740	E-only	gDiff	-0.155541	-0.834788	-0.612538	-0.0503985	eDiffP	0	0.379798	0.79432	1.8793	eDiffB	0	1.05905	1.25132	1.77416	XLOC_004538	8
Glyma08g04070	Low_expression	gDiff	0.1561	0.375591	-0.148463	0	eDiffP	0	0.204205	0.434931	0	eDiffB	0	-0.0152861	0.739494	0	XLOC_020517	8
Glyma08g36390	ambiguous	gDiff	-3.72063	1.07334	-1.13278	-0.764263	eDiffP	0	3.04967	1.16356	1.43446	eDiffB	0	-1.7443	-1.42429	-1.5219	XLOC_019853	2
Glyma04g06460	ambiguous	gDiff	0.0226498	-0.751345	0.315341	0.264676	eDiffP	0	-0.530598	0.50209	0.910563	eDiffB	0	0.243397	0.209399	0.668537	XLOC_009420	6
Glyma10g11000	E-only	gDiff	0.0857937	0.108046	0.0893892	-0.257702	eDiffP	0	0.7205	1.27295	0.849839	eDiffB	0	0.698248	1.26935	1.19333	XLOC_026648	7
Glyma04g40055	ambiguous	gDiff	-5	1.19356	-1.21338	-0.332257	eDiffP	0	5	0	0	eDiffB	0	-1.81979	-1.68509	-1.30513	XLOC_010124	3
Glyma02g06330	ambiguous	gDiff	-0.234863	0	0	0	eDiffP	0	0	0	0	eDiffB	0	0	0	0	XLOC_004093	6
Glyma01g44050	Constant	gDiff	0.202902	0.0868634	-0.321735	0.186316	eDiffP	0	-0.0508808	-0.434126	-0.122712	eDiffB	0	0.0651582	0.0905114	-0.106126	XLOC_002265	8
Glyma13g24461	Low_expression	gDiff	-0.795602	0	0	-0.191708	eDiffP	0	0	0	-0.696624	eDiffB	0	0	0	-1.30052	XLOC_033319	6
Glyma10g40400	GandE-ambiguous	gDiff	0.570621	-1.89225	-0.768815	0.00807327	eDiffP	0	-0.765089	0.329938	3.79623	eDiffB	0	1.69778	1.66937	4.35877	XLOC_026055	5
Glyma13g43170	Constant	gDiff	-0.277601	-0.0580005	-0.412667	0.0120584	eDiffP	0	0.487429	0.167299	0.249018	eDiffB	0	0.267829	0.302365	-0.0406413	XLOC_034182	8
Glyma14g09130	E-only	gDiff	-0.0908402	-0.0637745	-0.498359	-0.535974	eDiffP	0	0.307381	0.264748	1.35925	eDiffB	0	0.280315	0.672267	1.80439	XLOC_037589	7
Glyma12g33920	E-only	gDiff	0.140923	-0.252573	-0.284202	0.0513927	eDiffP	0	0.207384	0.487822	1.73973	eDiffB	0	0.600881	0.912946	1.82926	XLOC_032391	8
Glyma20g00450	E-ambiguous	gDiff	0	0.745524	0.651297	0.85367	eDiffP	0	0	5	0	eDiffB	0	0	5	0	XLOC_051030	6
Glyma07g15620	Constant	gDiff	0.0185731	-0.38277	0.0876349	-0.514395	eDiffP	0	-0.449609	-0.510729	-0.455085	eDiffB	0	-0.0482657	-0.57979	0.0778831	XLOC_016481	7
Glyma04g00240	Constant	gDiff	-0.276873	-0.125705	-0.254272	-0.218701	eDiffP	0	-0.0839278	-0.294111	0.0315391	eDiffB	0	-0.235096	-0.316711	-0.0266326	XLOC_009121	8
Glyma15g20020	Constant	gDiff	0.117435	0.00945279	-0.156413	-0.0699332	eDiffP	0	0.471386	0.634141	0.567057	eDiffB	0	0.579368	0.907988	0.754424	XLOC_040446	8
Glyma05g32650	E-only	gDiff	0.188443	-0.0583347	-0.229349	-0.302344	eDiffP	0	-0.165967	0.181347	1.02207	eDiffB	0	0.0808103	0.599139	1.51286	XLOC_012443	8
Glyma06g46940	E-only	gDiff	0.1223	1.07287	0.601627	0.663674	eDiffP	0	-0.075004	0.224326	-0.885722	eDiffB	0	-1.02557	-0.255002	-1.4271	XLOC_014241	7
Glyma15g16970	Constant	gDiff	0.742101	-0.262588	0.00250981	-0.589923	eDiffP	0	-0.448656	-0.307061	-1.40431	eDiffB	0	0.556033	0.432531	-0.0722905	XLOC_040339	7
Glyma09g31960	ambiguous	gDiff	0.348503	-0.196582	0.518731	0	eDiffP	0	-1.02074	-0.582122	0	eDiffB	0	-0.475652	-0.75235	0	XLOC_022949	6
Glyma20g37750	E-only	gDiff	0.14592	0.662997	0.132934	0.293713	eDiffP	0	0.682324	-0.328209	-2.65956	eDiffB	0	0.165246	-0.315222	-2.80735	XLOC_052204	8
Glyma06g06050	E-ambiguous	gDiff	0	-0.267879	0.118338	-0.836646	eDiffP	0	0.895706	1.18044	1.50648	eDiffB	0	0	0	5	XLOC_012983	5
Glyma10g11165	Low_expression	gDiff	0	0	0	0	eDiffP	0	0	0	0	eDiffB	0	0	0	0	XLOC_025195	6
Glyma03g01811	GandE-ambiguous	gDiff	0	0	0	2.07116	eDiffP	0	-0.947571	-0.425216	3.76191	eDiffB	0	0	0	5	XLOC_005425	4
Glyma01g40810	E-ambiguous	gDiff	-0.342614	1.2177	0.0733276	0	eDiffP	0	-3.63556	-2.75073	-5	eDiffB	0	-5.19588	-3.16667	-5	XLOC_000955	5
Glyma05g04220	Constant	gDiff	-0.458644	-0.168084	-0.448266	0	eDiffP	0	0.354099	-0.226405	-0.588086	eDiffB	0	0.0635389	-0.236783	0	XLOC_011687	8
Glyma11g08601	Low_expression	gDiff	-0.884288	0.470344	0.377309	0.980999	eDiffP	0	0.107153	0.108505	0.791021	eDiffB	0	-1.24748	-1.15309	-1.07427	XLOC_029334	7
Glyma11g15875	ambiguous	gDiff	1.11649	0	0.46941	-0.235732	eDiffP	0	-1.74245	-1.41413	-1.15899	eDiffB	0	0	-0.767049	0.193229	XLOC_028387	5
Glyma08g13970	E-only	gDiff	0.344307	0.207477	-0.316239	0.712599	eDiffP	0	-0.307673	-0.693529	-1.116	eDiffB	0	-0.170843	-0.032983	-1.48429	XLOC_019145	7
Glyma20g04340	Constant	gDiff	-1.98691	-0.86631	-0.529204	-1.32279	eDiffP	0	0.458646	0.470859	0.292617	eDiffB	0	-0.66195	-0.986842	-0.371503	XLOC_051201	8
Glyma14g23030	E-ambiguous	gDiff	0	-1.20453	-0.201394	1.44844	eDiffP	0	0.572145	2.53866	1.5976	eDiffB	0	0	5	0	XLOC_036787	8
Glyma19g29031	E-ambiguous	gDiff	0.0472337	-0.828771	-1.09083	0.692659	eDiffP	0	-2.84186	-2.90214	-1.84102	eDiffB	0	-1.96585	-1.76408	-2.48644	XLOC_049059	4
Glyma14g11986	Low_expression	gDiff	0	0	0	0	eDiffP	0	0	0	0	eDiffB	0	0	0	0	XLOC_036618	8
Glyma03g40710	E-only	gDiff	-0.145791	-0.105257	-0.504521	-0.144898	eDiffP	0	0.779504	0.442338	1.87294	eDiffB	0	0.738971	0.801069	1.87204	XLOC_006543	8
Glyma04g41330	ambiguous	gDiff	0.636525	-0.911916	0.233	0.386718	eDiffP	0	-0.966988	0.101531	0.691311	eDiffB	0	0.581453	0.505057	0.941119	XLOC_010181	6
Glyma12g06016,Glyma12g06023	E-only	gDiff	-0.150305	0.00309673	-0.16663	-0.0253093	eDiffP	0	0.907439	0.944556	1.2548	eDiffB	0	0.754038	0.960881	1.1298	XLOC_031658	8
Glyma06g00461	Constant	gDiff	-0.208744	-0.120958	0.270855	-0.281592	eDiffP	0	0.166872	0.149468	0.216087	eDiffB	0	0.0790855	-0.330131	0.288935	XLOC_014314	8
Glyma08g17630	ambiguous	gDiff	0.126872	-0.58243	-0.532998	1.53733	eDiffP	0	0.726181	0.981857	1.13683	eDiffB	0	1.43548	1.64173	-0.273625	XLOC_021136	6
Glyma20g32701	GandE-ambiguous	gDiff	-0.0990372	2.29309	0.484392	0.0529128	eDiffP	0	2.63213	2.3706	0.00771596	eDiffB	0	0.240012	1.78718	-0.144234	XLOC_053106	6
Glyma16g27770	Low_expression	gDiff	0.669987	0	0	0	eDiffP	0	0	0	0	eDiffB	0	0	0	0	XLOC_041673	8
Glyma09g35580	Low_expression	gDiff	-0.862595	0	0	0	eDiffP	0	0	0	0	eDiffB	0	0	0	0	XLOC_024455	3
Glyma06g20060	Constant	gDiff	0.172797	0.215534	0.0637521	0.284773	eDiffP	0	0.225131	-0.126437	0.46817	eDiffB	0	0.182394	-0.0173915	0.356195	XLOC_013627	8
Glyma03g37121	E-only	gDiff	-0.187826	0.379089	0.298514	0.645426	eDiffP	0	-0.509169	-0.650546	-1.46616	eDiffB	0	-1.07608	-1.13689	-2.29941	XLOC_007657	8
Glyma17g07120	ambiguous	gDiff	0	0	-0.296798	-1.16883	eDiffP	0	0	0	0	eDiffB	0	0.518354	0.829724	2.00391	XLOC_044678	5
Glyma09g35810	Low_expression	gDiff	0.341447	0	0	0	eDiffP	0	0	0	0	eDiffB	0	0	0	0	XLOC_023122	8
Glyma09g01160	Low_expression	gDiff	0	0	0	0	eDiffP	0	0	-0.809054	0.00420852	eDiffB	0	0	0	0	XLOC_022092	8
Glyma09g26600	Low_expression	gDiff	0	0	0	0	eDiffP	0	-0.899126	0	0	eDiffB	0	0	0	0	XLOC_024087	8
Glyma02g17021	Low_expression	gDiff	0	0	0	0	eDiffP	0	0	0	0	eDiffB	0	0	0	0	XLOC_003070	8
Glyma10g42530	Low_expression	gDiff	0.446693	0.305743	-0.0048804	0	eDiffP	0	0.119675	-0.161773	0.0271807	eDiffB	0	0.260625	0.289801	0	XLOC_027546	7
Glyma15g02740	ambiguous	gDiff	0.238726	-0.778408	0.267248	-0.725409	eDiffP	0	-0.493006	0.3319	0.5398	eDiffB	0	0.524129	0.303378	1.50394	XLOC_038377	6
Glyma08g35600	ambiguous	gDiff	0.406946	0.829234	1.04265	0.895863	eDiffP	0	0.364526	1.46845	2.18423	eDiffB	0	-0.0577616	0.832742	1.69531	XLOC_021586	8
Glyma18g46380	E-only	gDiff	-0.581869	0.0734909	-0.451296	-0.610576	eDiffP	0	-1.47051	-1.26404	-1.4926	eDiffB	0	-2.12587	-1.39462	-1.46389	XLOC_046760	7
Glyma10g05030	E-only	gDiff	0.61952	0.754223	0.478918	-0.569569	eDiffP	0	-1.3128	-1.7226	-2.75327	eDiffB	0	-1.4475	-1.58199	-1.56418	XLOC_024992	8
Glyma11g16653	Low_expression	gDiff	-0.012914	0	0	0	eDiffP	0	0	0	0	eDiffB	0	0	0	0	XLOC_028412	8
Glyma13g18851	Low_expression	gDiff	0.691172	0	0	0	eDiffP	0	0	-1.17615	0	eDiffB	0	0	0	0	XLOC_034905	8
Glyma07g00900	GandE-ambiguous	gDiff	-0.641123	2.01773	0.696175	-0.332388	eDiffP	0	0.490851	-1.13135	-4.60054	eDiffB	0	-2.16801	-2.46865	-4.90928	XLOC_015866	4
Glyma09g12100	ambiguous	gDiff	0	0.434777	0.966291	0.716303	eDiffP	0	0	0	0	eDiffB	0	0.710499	-0.0316518	0.52061	XLOC_023864	6
Glyma10g43964	ambiguous	gDiff	-1.46086	-0.776531	-0.622265	0.269052	eDiffP	0	-0.0584396	0.538938	1.21983	eDiffB	0	-0.742769	-0.299658	-0.510086	XLOC_027611	6
Glyma01g27200	E-only	gDiff	0.23899	-0.106979	-0.0407509	0.0237393	eDiffP	0	1.09813	1.44493	1.78539	eDiffB	0	1.4441	1.72467	2.00064	XLOC_001695	8
Glyma10g43457	Low_expression	gDiff	0	0	0	0	eDiffP	0	0	0	0	eDiffB	0	0	0	0	XLOC_027588	8
Glyma03g37180	Constant	gDiff	-0.317739	0.130832	-0.0780028	0	eDiffP	0	1.00494	0.586697	0	eDiffB	0	0.556365	0.346961	-0.878391	XLOC_007660	8
Glyma09g30171	Low_expression	gDiff	0	0	0	0	eDiffP	0	0	0	0	eDiffB	0	0	0	0	XLOC_024217	6
Glyma03g14440	Low_expression	gDiff	-0.177963	0	0	0	eDiffP	0	0.181727	-0.100058	0	eDiffB	0	0	0	0	XLOC_007002	5
Glyma03g25690	Low_expression	gDiff	0	0	-0.210307	0	eDiffP	0	0	0	0	eDiffB	0	0	0	0	XLOC_005892	8
Glyma15g06510	Low_expression	gDiff	0	-1.27724	-0.762387	0	eDiffP	0	0	0	0	eDiffB	0	0.730082	-0.029737	0	XLOC_039902	6
Glyma14g35790	E-only	gDiff	0.656874	-0.938281	-0.18677	0.489497	eDiffP	0	-2.77039	-2.15394	0.181419	eDiffB	0	-1.17523	-1.3103	0.348796	XLOC_038047	7
Glyma10g30140	E-only	gDiff	-0.512919	0.0905531	-0.529038	0.394611	eDiffP	0	-0.433352	-0.860519	-0.716911	eDiffB	0	-1.03682	-0.844401	-1.62444	XLOC_027013	8
Glyma18g51380	E-only	gDiff	-1.15677	-0.243125	-0.717787	-1.34735	eDiffP	0	2.84775	2.72529	4.12973	eDiffB	0	1.93411	2.28631	4.32032	XLOC_048391	7
Glyma02g05880	E-ambiguous	gDiff	-0.0761363	-0.612781	-0.503175	0.89488	eDiffP	0	3.09623	3.35439	4.70032	eDiffB	0	3.63288	3.78143	3.7293	XLOC_002617	6
Glyma19g35491	Low_expression	gDiff	0	0	0	-0.026847	eDiffP	0	0	0	0	eDiffB	0	0	0	0	XLOC_049349	4
Glyma16g01370	E-ambiguous	gDiff	-0.365839	-0.0352398	0.0302833	-0.0344645	eDiffP	0	1.04215	1.33608	2.18894	eDiffB	0	0.711555	0.939956	1.85757	XLOC_042004	6
Glyma09g35870	GandE-ambiguous	gDiff	0	0	0	-3.30357	eDiffP	0	0	0	0	eDiffB	0	0	0	5	XLOC_024470	5
Glyma08g43306	Low_expression	gDiff	0	0	0	-1.02804	eDiffP	0	0	0	0	eDiffB	0	0	0	0	XLOC_020103	4
Glyma09g05200	E-only	gDiff	-0.314288	0.122769	-0.560786	-0.192671	eDiffP	0	0.757505	0.599159	0.919553	eDiffB	0	0.320448	0.845656	0.797936	XLOC_022291	8
Glyma05g08120	Low_expression	gDiff	0.507352	0	0	0	eDiffP	0	0	-1.42938	0	eDiffB	0	0	0	0	XLOC_011805	7
Glyma04g00960	ambiguous	gDiff	0.135114	-0.408208	0.34468	-0.0855063	eDiffP	0	-1.15727	-0.231328	0.748346	eDiffB	0	-0.613946	-0.440894	0.968966	XLOC_007956	6
Glyma20g02296	ambiguous	gDiff	0.048633	1.24909	0.594938	-0.0281683	eDiffP	0	1.19548	1.26944	1.76682	eDiffB	0	-0.00497915	0.723133	1.84362	XLOC_051114	5
Glyma02g00741	GandE-ambiguous	gDiff	0	-5	-0.138352	-0.721164	eDiffP	0	0	5	5	eDiffB	0	5	5	5	XLOC_002367	4
Glyma11g08510	Low_expression	gDiff	0	0	0	0	eDiffP	0	0	0	0	eDiffB	0	0	0	0	XLOC_028060	8
Glyma06g17760	E-only	gDiff	-0.459607	0.132856	0.237211	0.312599	eDiffP	0	-0.881666	-1.76592	-0.537657	eDiffB	0	-1.47413	-2.46273	-1.30986	XLOC_013535	7
Glyma02g38800	E-only	gDiff	0.144742	-0.233156	0.269041	0	eDiffP	0	-1.52745	-1.47458	-5	eDiffB	0	-1.14955	-1.59888	-5	XLOC_003421	7
Glyma04g14470	Constant	gDiff	0.729477	0.119983	0.841371	0	eDiffP	0	-1.29924	-0.720373	0	eDiffB	0	-0.689744	-0.832266	0	XLOC_008487	7
Glyma08g19033	Constant	gDiff	0.170614	-0.0400844	0.348977	0.0467684	eDiffP	0	0.254358	0.424593	0.581113	eDiffB	0	0.465056	0.246229	0.704958	XLOC_019373	8
Glyma10g33290	Low_expression	gDiff	0	0	0.292287	0	eDiffP	0	0	0	0	eDiffB	0	0	0	0	XLOC_027138	8
Glyma13g17010	Low_expression	gDiff	0.318724	0.117339	0.235965	0	eDiffP	0	-0.678192	-0.606877	0	eDiffB	0	-0.476808	-0.524118	0	XLOC_034828	8
Glyma03g32320	Low_expression	gDiff	0	0	0	0	eDiffP	0	0	0	0	eDiffB	0	0	0	0	XLOC_006164	8
Glyma02g02040	Low_expression	gDiff	0	0	0	0	eDiffP	0	0	0	0	eDiffB	0	0	0	0	XLOC_003910	4
Glyma10g28000	Constant	gDiff	0.261857	0.13998	-0.0696906	0.261416	eDiffP	0	-0.10162	-0.311982	0.234761	eDiffB	0	0.0202566	0.0195656	0.235202	XLOC_025451	8
Glyma05g31810	Low_expression	gDiff	0	0	0	0	eDiffP	0	0	0	0.0362156	eDiffB	0	0	0	0	XLOC_011209	8
Glyma07g10731	E-ambiguous	gDiff	0.224153	0.99392	1.17649	0	eDiffP	0	-0.454258	-0.551802	-3.17655	eDiffB	0	-1.22402	-1.50414	-5	XLOC_016312	7
Glyma07g11135,Glyma07g11150	Constant	gDiff	-0.49217	-0.148586	0.195718	0.0941782	eDiffP	0	0.0567167	0.357428	1.1021	eDiffB	0	-0.286867	-0.33046	0.51575	XLOC_017655	8
Glyma10g37690	E-only	gDiff	-0.133792	0.73405	0.276889	0.37805	eDiffP	0	-0.895873	-1.30317	-2.95378	eDiffB	0	-1.76372	-1.71385	-3.46562	XLOC_027332	7
Glyma16g31231	GandE-ambiguous	gDiff	1.11373	1.88706	0.573146	-0.341941	eDiffP	0	2.43065	2.52293	2.6109	eDiffB	0	1.65733	3.06352	4.06658	XLOC_042855	4
Glyma02g43040	GandE-ambiguous	gDiff	-0.441986	-2.01887	-0.483406	-0.877045	eDiffP	0	2.27741	4.02754	4.00186	eDiffB	0	3.8543	4.06896	4.43692	XLOC_003610	6
Glyma18g42730	ambiguous	gDiff	-1.03598	-0.604367	0.666675	-0.10303	eDiffP	0	-0.363924	-0.273328	-1.10335	eDiffB	0	-0.795538	-1.97598	-2.0363	XLOC_048015	5
Glyma19g06760	Constant	gDiff	0.290684	-0.375023	-0.43896	-0.783094	eDiffP	0	0.617309	0.593688	0.747547	eDiffB	0	1.28302	1.32333	1.82133	XLOC_050035	7
Glyma08g14670	GandE-ambiguous	gDiff	0.511567	2.39769	-0.363496	0.739698	eDiffP	0	4.20023	2.86494	-0.579126	eDiffB	0	2.31411	3.74	-0.807257	XLOC_019170	2
Glyma16g32860	Low_expression	gDiff	0	0	0	-0.0664059	eDiffP	0	0	-0.0252686	0.451335	eDiffB	0	0	0	0	XLOC_041869	8
Glyma16g26580	Low_expression	gDiff	0	0	0	0	eDiffP	0	0	0	0	eDiffB	0	0	0	0	XLOC_041615	8
Glyma09g04920	Low_expression	gDiff	0.578634	0	0	0	eDiffP	0	0	0	0	eDiffB	0	0	0	0	XLOC_023623	6
Glyma05g03660	Constant	gDiff	0.124553	0.382957	0.0692824	0.0324215	eDiffP	0	0.252538	-0.216234	-0.684074	eDiffB	0	-0.00586688	-0.160964	-0.591943	XLOC_010477	8
Glyma11g01110	Low_expression	gDiff	0	-0.124903	0	0	eDiffP	0	0	0	0	eDiffB	0	0.150325	0	0	XLOC_027685	8
Glyma01g41070	ambiguous	gDiff	-0.240506	-0.318554	-1.44206	0.513053	eDiffP	0	-0.373458	-1.34156	-1.1715	eDiffB	0	-0.29541	-0.140002	-1.92506	XLOC_002138	4
Glyma06g03630	E-ambiguous	gDiff	0	0.797141	0.0552042	0.256143	eDiffP	0	5	0	0	eDiffB	0	0	0	0	XLOC_012868	7
Glyma14g24160	Constant	gDiff	0.125686	0.148231	0.269784	0.410849	eDiffP	0	-0.0507805	0.223031	0.0525323	eDiffB	0	-0.0733253	0.0789328	-0.232631	XLOC_036811	8
Glyma08g43861	GxE	gDiff	-0.581928	-2.38067	-1.96771	-5	eDiffP	0	-0.814038	-0.63731	0	eDiffB	0	0.984705	0.74847	0.592533	XLOC_020132	8
Glyma18g45410	Constant	gDiff	0.206524	0.00165669	0.116625	0.201627	eDiffP	0	-0.254296	-0.314562	-0.489447	eDiffB	0	-0.0494289	-0.224663	-0.484551	XLOC_048120	8
Glyma19g08930	Constant	gDiff	0.371513	0.232691	-0.0196479	0.24226	eDiffP	0	-0.134788	-0.0996026	-0.325854	eDiffB	0	0.00403368	0.291558	-0.196601	XLOC_050067	8
Glyma07g18361	Constant	gDiff	0.0400114	-0.0194486	0.265694	-0.257459	eDiffP	0	0.0397417	0.23532	0.504689	eDiffB	0	0.0992017	0.00963657	0.802159	XLOC_017909	8
Glyma11g09720	ambiguous	gDiff	0.488518	0.395072	-0.597448	0	eDiffP	0	1.22723	-0.117247	0	eDiffB	0	1.32068	0.968719	0	XLOC_028108	6
Glyma20g26450	Constant	gDiff	-0.151482	-0.0396163	-0.285581	0.328642	eDiffP	0	0.339237	0.0416021	0.456392	eDiffB	0	0.227371	0.175701	-0.0237313	XLOC_052834	8
Glyma13g40820	GandE-ambiguous	gDiff	0.445023	0.515624	-1.34521	2.87607	eDiffP	0	5.1733	3.90023	1.83929	eDiffB	0	5.1027	5.69046	-0.591748	XLOC_034071	4
Glyma15g15800	E-only	gDiff	0.0427121	-0.0330336	-0.274676	0.611254	eDiffP	0	0.373994	-0.00401526	-1.10016	eDiffB	0	0.449739	0.313373	-1.6687	XLOC_040292	7
Glyma11g13500	E-only	gDiff	-0.0901934	-0.259454	-0.0409182	-0.105627	eDiffP	0	-0.87874	-0.455095	-0.705324	eDiffB	0	-0.70948	-0.50437	-0.68989	XLOC_028279	8
Glyma04g02420	Low_expression	gDiff	0	0	0	0	eDiffP	0	0	0	0	eDiffB	0	0	0	0	XLOC_008029	6
Glyma02g15910	ambiguous	gDiff	0.250633	0.549799	0.449651	1.12609	eDiffP	0	-0.396239	-0.959861	-0.73058	eDiffB	0	-0.695404	-1.15888	-1.60604	XLOC_004494	5
Glyma17g04210	Constant	gDiff	0.277684	-0.169676	-0.193612	-0.149235	eDiffP	0	-0.870446	-0.765228	0.0980598	eDiffB	0	-0.423086	-0.293932	0.524979	XLOC_044551	8
Glyma01g01420	GandE-ambiguous	gDiff	0	-5	0.0821806	0.809494	eDiffP	0	0	0	5	eDiffB	0	5	0	0	XLOC_000062	4
Glyma19g03440	Constant	gDiff	-0.0987105	-0.550966	0.36715	0.0805429	eDiffP	0	-0.863525	0.147608	-0.132335	eDiffB	0	-0.41127	-0.318253	-0.311589	XLOC_049939	8
Glyma12g12950	E-only	gDiff	-0.664383	0.0356892	-0.0888436	-0.18613	eDiffP	0	0.11795	-0.765619	-0.95884	eDiffB	0	-0.582122	-1.34116	-1.43709	XLOC_031913	8
Glyma03g37221	Low_expression	gDiff	0	-0.00715256	0	0	eDiffP	0	0	0	0	eDiffB	0	-0.0987772	0	0	XLOC_006395	8
Glyma17g12420	Low_expression	gDiff	0	0	0	0	eDiffP	0	0	0	0	eDiffB	0	0	0	0	XLOC_044929	8
Glyma04g09965	Constant	gDiff	-0.087954	0.0269232	-0.0177438	-0.136647	eDiffP	0	0.452381	0.32047	0.298317	eDiffB	0	0.337504	0.25026	0.347009	XLOC_009571	8
Glyma15g10760	Low_expression	gDiff	0.349314	-0.0843616	0.207831	-0.254066	eDiffP	0	-0.265728	-0.0317473	-0.304995	eDiffB	0	0.167948	0.109736	0.298386	XLOC_038767	8
Glyma12g34610	Low_expression	gDiff	0.413455	0	0	0	eDiffP	0	-0.4124	0	0	eDiffB	0	0	0	0	XLOC_031288	4
Glyma09g33770	Constant	gDiff	0.226531	-0.0449954	-0.80352	0.198373	eDiffP	0	0.15361	-0.169744	0.183498	eDiffB	0	0.425136	0.860306	0.211656	XLOC_023035	8
Glyma15g11691	Low_expression	gDiff	0	0	0	-0.810073	eDiffP	0	0	0	0	eDiffB	0	0	0	0	XLOC_038815	7
Glyma07g24635	G-only	gDiff	1.41644	1.65845	1.38333	1.20591	eDiffP	0	0.211092	-0.0829708	-0.326495	eDiffB	0	-0.03092	-0.0498598	-0.115963	XLOC_016667	8
Glyma17g25950	ambiguous	gDiff	0.925829	0.302619	0.31108	0	eDiffP	0	0.0362014	0.567411	-1.66221	eDiffB	0	0.659411	1.18216	0	XLOC_045276	6
Glyma10g24570	Low_expression	gDiff	0	0	-0.0261548	0.15622	eDiffP	0	0	0	0	eDiffB	0	0	0	0	XLOC_025379	8
Glyma20g22110	Low_expression	gDiff	0.239401	0	0	0	eDiffP	0	0.20869	0	0	eDiffB	0	0	0	0	XLOC_051481	8
Glyma10g00971	GandE-ambiguous	gDiff	-0.686368	-1.75647	-0.27341	-0.840972	eDiffP	0	0.609593	1.98041	3.96028	eDiffB	0	1.6797	1.56745	4.11488	XLOC_024799	8
Glyma12g12190	E-only	gDiff	-0.00803999	-0.207527	-0.411863	-0.256759	eDiffP	0	1.78117	1.20208	1.86114	eDiffB	0	1.98066	1.6059	2.10985	XLOC_030776	8
Glyma09g01040	Low_expression	gDiff	0	0	0	0	eDiffP	0	0	0	0	eDiffB	0	0	0	0	XLOC_023462	7
Glyma11g06811	Low_expression	gDiff	0	0.0710172	0.0259701	0	eDiffP	0	0	0	0	eDiffB	0	0.636984	0.31783	0	XLOC_029266	7
Glyma15g15056	Low_expression	gDiff	0	0.486809	0	0	eDiffP	0	0.73387	0	0	eDiffB	0	0	0	0	XLOC_038958	8
Glyma19g03040	ambiguous	gDiff	-0.137874	-0.497146	0.29866	0.359854	eDiffP	0	0.576542	1.24916	1.94496	eDiffB	0	0.935815	0.812628	1.44724	XLOC_049925	6
Glyma12g08080	Constant	gDiff	-0.0745318	-0.690242	-0.958216	0	eDiffP	0	0.49171	-0.401422	0	eDiffB	0	1.10742	0.482262	0	XLOC_030619	8
Glyma12g07800	E-only	gDiff	-0.0401156	0.551916	0.530433	-0.167939	eDiffP	0	0.872753	0.345216	-0.982198	eDiffB	0	0.280721	-0.225332	-0.854374	XLOC_031736	7
Glyma01g36011	E-only	gDiff	-0.0585401	0.0511355	0.0642896	0.0943013	eDiffP	0	0.953133	0.957165	2.00382	eDiffB	0	0.843457	0.834335	1.85097	XLOC_000755	8
Glyma20g12263	Constant	gDiff	0.0443892	0.0492888	0.126206	-0.0904046	eDiffP	0	-0.627194	-0.51982	-0.794893	eDiffB	0	-0.632094	-0.601636	-0.660099	XLOC_051342	8
Glyma13g09700	ambiguous	gDiff	-5	0	0	0	eDiffP	0	0	0	0	eDiffB	0	-0.211624	-1.18262	-1.60463	XLOC_032849	6
Glyma15g40390	Constant	gDiff	-0.0809738	-0.11997	-0.158494	-0.460369	eDiffP	0	-0.164808	-0.00520497	0.0172506	eDiffB	0	-0.125813	0.0723157	0.396646	XLOC_040777	8
Glyma08g23370	Constant	gDiff	0.416269	-0.130635	-0.289463	-0.140133	eDiffP	0	-0.68085	-0.601752	-0.011668	eDiffB	0	-0.133946	0.10398	0.544734	XLOC_021359	8
Glyma16g02490	E-only	gDiff	0.322272	-0.497123	0.0261144	0.148177	eDiffP	0	-0.714941	0.905395	2.42907	eDiffB	0	0.104453	1.20155	2.60316	XLOC_042058	8
Glyma08g12080	E-only	gDiff	0.0349627	0.106061	-0.555152	-0.531189	eDiffP	0	0.984928	0.647849	0.948317	eDiffB	0	0.91383	1.23796	1.51447	XLOC_019044	8
Glyma08g06200	E-only	gDiff	-0.167092	0.343456	-0.187595	-0.0887214	eDiffP	0	0.893638	0.477688	0.782126	eDiffB	0	0.38309	0.49819	0.703755	XLOC_018759	8
Glyma15g06314	G-only	gDiff	-0.920907	-0.883358	-0.940641	-1.77133	eDiffP	0	-0.442297	0.153619	-0.201268	eDiffB	0	-0.479846	0.173352	0.649153	XLOC_038554	7
Glyma06g35680	E-only	gDiff	0.253601	0.0188637	0.0858962	-0.220779	eDiffP	0	-0.391396	0.927164	0.611854	eDiffB	0	-0.156659	1.09487	1.08623	XLOC_013849	7
Glyma09g02600	E-ambiguous	gDiff	0.992507	1.12366	0.903534	0	eDiffP	0	-0.960347	-1.17202	-5	eDiffB	0	-1.0915	-1.08304	0	XLOC_022168	5
Glyma09g03610	Constant	gDiff	-0.0253706	-0.0541529	-0.0108802	0.401234	eDiffP	0	0.322111	0.776601	0.851378	eDiffB	0	0.350893	0.76211	0.424774	XLOC_023568	8
Glyma05g24790	Low_expression	gDiff	0.263309	0.307366	0	0	eDiffP	0	-0.587364	0	0	eDiffB	0	-0.63142	0	0	XLOC_012082	8
Glyma02g16580	E-ambiguous	gDiff	-0.952747	-0.159086	0.951702	0.994654	eDiffP	0	3.2027	2.81669	1.2632	eDiffB	0	2.40904	0.912241	-0.684196	XLOC_004530	5
Glyma13g30196	E-only	gDiff	0.0326233	0.123254	0.0877962	-0.0819173	eDiffP	0	0.922415	0.708311	0.79027	eDiffB	0	0.831784	0.653138	0.904811	XLOC_033585	8
Glyma18g06180	Low_expression	gDiff	0	0	0	0	eDiffP	0	0	0	0	eDiffB	0	0	0	0	XLOC_047340	8
Glyma04g37720	Low_expression	gDiff	0.593192	-0.832001	0.994559	0	eDiffP	0	-0.0467443	0.462489	-0.638537	eDiffB	0	1.37845	0.0611223	0	XLOC_008853	7
Glyma16g23776	E-ambiguous	gDiff	-0.0058436	0.498105	0.0881151	0	eDiffP	0	0.206444	-0.649053	-5	eDiffB	0	-0.297504	-0.743012	-2.59076	XLOC_041513	6
Glyma02g37261	E-ambiguous	gDiff	0.648159	0	0	-0.595157	eDiffP	0	-2.60787	-5	-2.97182	eDiffB	0	-5	-5	-1.7285	XLOC_004845	4
Glyma02g03680	GandE-ambiguous	gDiff	0.83969	2.38031	0	0	eDiffP	0	-2.9192	-3.82181	-5	eDiffB	0	-4.45982	-5	-5	XLOC_002519	4
Glyma0973s50	ambiguous	gDiff	0	-0.313814	0	-5	eDiffP	0	0	0	0	eDiffB	0	0.265876	0	1.98524	XLOC_053641	1
Glyma04g34890	ambiguous	gDiff	0.190757	-1.3789	-1.29777	1.18117	eDiffP	0	-2.04145	-1.6469	1.26968	eDiffB	0	-0.471791	-0.158372	0.279265	XLOC_009942	5
Glyma20g34570	E-only	gDiff	-1.22325	0.399354	-0.373657	-0.146017	eDiffP	0	1.39174	1.83418	2.66355	eDiffB	0	-0.230865	0.984578	1.58632	XLOC_052049	7
Glyma10g00930	E-ambiguous	gDiff	-1.42816	-0.457132	-0.661494	0.695254	eDiffP	0	3.11771	3.27219	1.51189	eDiffB	0	2.14668	2.50552	-0.611531	XLOC_026282	3
Glyma10g39330	Constant	gDiff	0.183348	-0.275372	0.265027	0.403879	eDiffP	0	0.416445	0.566131	-0.0652698	eDiffB	0	0.875165	0.484452	-0.285801	XLOC_027402	8
Glyma07g39830	Constant	gDiff	-0.418732	-0.490702	0.00984721	-0.301474	eDiffP	0	0.593253	0.435467	0.490362	eDiffB	0	0.665222	0.00688748	0.373104	XLOC_017164	8
Glyma17g36060	E-only	gDiff	0	-0.841034	0.484102	0.409678	eDiffP	0	5	5	0	eDiffB	0	5	5	0	XLOC_044262	8
Glyma0448s00210	Constant	gDiff	0	-0.917097	0.494502	1.1928	eDiffP	0	-0.535842	1.19422	1.83247	eDiffB	0	0	0	0	XLOC_053541	8
Glyma02g18260	E-ambiguous	gDiff	-0.850553	0.640238	-0.415191	-0.374302	eDiffP	0	-0.21551	0.165781	3.21522	eDiffB	0	-1.7063	-0.269581	2.73897	XLOC_003102	6
Glyma13g19871	E-only	gDiff	-0.382474	-0.271912	0.211354	-0.145855	eDiffP	0	1.06958	0.81135	0.38543	eDiffB	0	0.959016	0.217522	0.148811	XLOC_034949	8
Glyma05g30030	Low_expression	gDiff	0.430728	0	0	0	eDiffP	0	0	-0.697739	0	eDiffB	0	0	0	0	XLOC_011134	8
Glyma19g43621	Low_expression	gDiff	0	0.975047	0	0	eDiffP	0	0	0	0	eDiffB	0	0	0	0	XLOC_049726	5
Glyma18g50080	GandE-ambiguous	gDiff	0	1.71771	0.180099	1.30801	eDiffP	0	0	0	5	eDiffB	0	0	0	5	XLOC_048322	6
Glyma18g08220	E-only	gDiff	0.133676	-0.204623	-0.36279	0.480019	eDiffP	0	0.882733	0.975748	0.47675	eDiffB	0	1.22103	1.47221	0.130407	XLOC_045957	7
Glyma13g27120	E-ambiguous	gDiff	0	0	0	-0.589195	eDiffP	0	0	0	5	eDiffB	0	0	0	5	XLOC_033453	4
Glyma04g03630	Low_expression	gDiff	0.854021	1.04814	0.303329	0	eDiffP	0	-0.377989	-1.0341	0	eDiffB	0	-0.572113	-0.483412	0	XLOC_008084	7
Glyma12g07900	Low_expression	gDiff	0	0.063183	0	0	eDiffP	0	0	0	0	eDiffB	0	0	0	0	XLOC_030612	7
Glyma11g27900	Low_expression	gDiff	0	-0.216203	-0.0769755	-0.282982	eDiffP	0	0	0	0	eDiffB	0	0	0	0	XLOC_029906	8
Glyma10g40650	Constant	gDiff	-0.173258	-0.0282886	-0.285038	0.00486872	eDiffP	0	0.35199	0.186444	0.189048	eDiffB	0	0.207021	0.298225	0.0109216	XLOC_026067	8
Glyma11g08020	E-only	gDiff	0.352141	-0.604878	-0.134396	0.915681	eDiffP	0	-2.83362	-2.64154	-1.75389	eDiffB	0	-1.8766	-2.155	-2.31742	XLOC_029315	8
Glyma10g42440	Low_expression	gDiff	0	0	0	0	eDiffP	0	0	0	0	eDiffB	0	0	0	0	XLOC_027542	2
Glyma17g06980	ambiguous	gDiff	0.331762	0.981961	0.165201	-0.420638	eDiffP	0	-0.46097	0.532882	-0.212929	eDiffB	0	-1.11117	0.699443	0.539471	XLOC_044669	4
Glyma18g53090	Low_expression	gDiff	0	0.177157	-0.960913	0	eDiffP	0	0	0	0	eDiffB	0	0	0	0	XLOC_047053	6
Glyma06g18790	Low_expression	gDiff	0.371124	0.332346	0.0935904	-0.11658	eDiffP	0	0.662266	0.278168	0.55847	eDiffB	0	0.701044	0.555702	1.04617	XLOC_013575	8
Glyma01g09120	Constant	gDiff	0.126337	-0.503536	0.156955	-0.0148952	eDiffP	0	-0.867454	-0.258632	-0.312043	eDiffB	0	-0.23758	-0.289251	-0.170811	XLOC_000324	8
Glyma06g02020	E-only	gDiff	0.516815	0.264445	0.741306	-0.236367	eDiffP	0	-1.39649	-1.03174	-2.26898	eDiffB	0	-1.14412	-1.25623	-1.5158	XLOC_012798	7
Glyma07g38350	Constant	gDiff	0.180579	0.00669095	-0.248785	0.39289	eDiffP	0	-0.0384696	-0.204868	0.499936	eDiffB	0	0.135418	0.224496	0.287624	XLOC_017087	7
Glyma19g04340	Constant	gDiff	0.252885	0.263009	0.386328	-0.108328	eDiffP	0	0.546134	0.72753	0.312756	eDiffB	0	0.536009	0.594087	0.673968	XLOC_049973	8
Glyma13g41330	ambiguous	gDiff	-3.08367	-1.5725	-5	0	eDiffP	0	-0.634457	0	0	eDiffB	0	-2.14563	-1.32703	-2.54916	XLOC_035935	6
Glyma15g12730	Low_expression	gDiff	0	0	0	0	eDiffP	0	0	0	0	eDiffB	0	0	0	0	XLOC_040172	6
Glyma18g03161	Low_expression	gDiff	0.302257	0.494675	-0.822421	0	eDiffP	0	0.897323	0.0853326	0	eDiffB	0	0.704905	1.21001	0	XLOC_047221	6
Glyma05g02220	Low_expression	gDiff	0	0	0	0	eDiffP	0	0	0	0	eDiffB	0	0	0	0	XLOC_010413	7
Glyma08g43087	Low_expression	gDiff	0	0	0	0	eDiffP	0	0	0	0	eDiffB	0	0	0	0	XLOC_020090	6
Glyma14g34100	Low_expression	gDiff	0	0	0	0.245635	eDiffP	0	0	0	-0.00594276	eDiffB	0	0	0	0	XLOC_036932	8
Glyma09g37700	E-only	gDiff	-0.357322	0.229357	0.222917	-0.1904	eDiffP	0	-0.364358	-0.406261	-1.41517	eDiffB	0	-0.951037	-0.9865	-1.58209	XLOC_024555	7
Glyma01g04870	Low_expression	gDiff	0.390544	0	0	0	eDiffP	0	0	0	0	eDiffB	0	0	0	0	XLOC_001377	8
Glyma12g02170	Constant	gDiff	-0.404358	-0.398268	0.416269	0.713582	eDiffP	0	0.417175	0.407109	0.127703	eDiffB	0	0.411085	-0.413518	-0.990237	XLOC_031495	8
Glyma08g45070	GandE-ambiguous	gDiff	-0.121294	-0.675044	-1.32851	-1.02149	eDiffP	0	-1.85347	-1.09519	2.06555	eDiffB	0	-1.29972	0.112023	2.96574	XLOC_020185	5
Glyma18g18250	Low_expression	gDiff	1.18334	0	0	0.207035	eDiffP	0	0	0	-1.02617	eDiffB	0	0	0	-0.0498659	XLOC_047700	8
Glyma15g22760	Low_expression	gDiff	0	0	0	0	eDiffP	0	0	0	0	eDiffB	0	0	0	0	XLOC_040505	8
Glyma19g01240	E-only	gDiff	0.0963787	0.0805587	-0.358291	0.227019	eDiffP	0	-0.925899	-0.805197	0.515162	eDiffB	0	-0.910079	-0.350527	0.384522	XLOC_048546	8
Glyma20g30510	Low_expression	gDiff	0.355978	0	0	0	eDiffP	0	0	0	0	eDiffB	0	0	0	0	XLOC_053002	6
Glyma08g00550	ambiguous	gDiff	0.890076	0.0659968	0.118293	-0.00994075	eDiffP	0	-0.991807	-0.490172	-0.27828	eDiffB	0	-0.167727	0.281611	0.621737	XLOC_020346	6
Glyma15g40070	E-ambiguous	gDiff	0.544345	0.205677	-0.361883	-0.541977	eDiffP	0	3.47154	3.53643	3.62232	eDiffB	0	3.81021	4.44266	4.70864	XLOC_039495	6
Glyma07g10311	Low_expression	gDiff	0	0.810226	-0.0495888	0	eDiffP	0	0	0	0	eDiffB	0	0	0	0	XLOC_017633	5
Glyma14g10180	Low_expression	gDiff	0.274764	0.0586863	0.306733	0	eDiffP	0	-0.945686	-1.22664	0	eDiffB	0	-0.729609	-1.25861	0	XLOC_036552	8
Glyma10g41970	Low_expression	gDiff	0	0	0	1.39116	eDiffP	0	0	0	0	eDiffB	0	0	0	0	XLOC_027526	7
Glyma11g12700	E-only	gDiff	-0.275918	0.114679	-0.497384	-0.252773	eDiffP	0	-0.591434	-0.927278	-1.06582	eDiffB	0	-0.982031	-0.705812	-1.08897	XLOC_028240	8
Glyma16g19330	Low_expression	gDiff	0	0	0	0	eDiffP	0	0	0	0	eDiffB	0	0	0	0	XLOC_042460	6
Glyma02g13240	Low_expression	gDiff	0	0	0	0	eDiffP	0	0	0	0	eDiffB	0	0	0	0	XLOC_002916	6
Glyma06g13790	E-ambiguous	gDiff	-0.0383911	-0.0923247	0.0212098	1.04419	eDiffP	0	-2.03483	-1.67942	0.602115	eDiffB	0	-1.98089	-1.73902	-0.480464	XLOC_014920	5
Glyma19g24250	E-only	gDiff	-0.186623	0.56295	0.00213207	0.606382	eDiffP	0	0.705527	0.0169951	1.9244	eDiffB	0	-0.0440464	-0.17176	1.1314	XLOC_050176	8
Glyma18g03500	Constant	gDiff	0.0128388	-0.0489053	0.369758	-0.00947468	eDiffP	0	0.303145	0.386328	0.362909	eDiffB	0	0.364889	0.0294089	0.385222	XLOC_045754	8
Glyma02g31764	GandE-ambiguous	gDiff	-2.26552	0.659628	-1.16731	0	eDiffP	0	3.5815	2.10377	0	eDiffB	0	0.656349	1.00556	-5	XLOC_004718	3
Glyma19g33170	E-only	gDiff	-0.132089	-0.154759	-0.532169	-0.39916	eDiffP	0	0.712193	1.2254	2.49674	eDiffB	0	0.734863	1.62548	2.76381	XLOC_049241	8
Glyma12g08070	Low_expression	gDiff	0.312461	0.0767194	0.626282	0.460951	eDiffP	0	-0.146375	0.578616	0.238932	eDiffB	0	0.0893664	0.264795	0.090442	XLOC_030618	8
Glyma02g40530	E-only	gDiff	-0.510021	-0.441452	-0.190377	-0.0357216	eDiffP	0	0.679904	0.280704	-1.50496	eDiffB	0	0.611336	-0.038941	-1.97926	XLOC_004986	8
Glyma06g08990	Low_expression	gDiff	0.40013	0	0	0	eDiffP	0	0	0	0	eDiffB	0	0	0	0	XLOC_013122	6
Glyma17g14210	E-ambiguous	gDiff	0.841459	0	0	0	eDiffP	0	-5	-5	-5	eDiffB	0	0	0	0	XLOC_043690	1
Glyma11g19585	Constant	gDiff	-0.20696	-0.150705	-0.0630079	-0.0161403	eDiffP	0	-0.24332	-0.00424282	-0.132798	eDiffB	0	-0.299575	-0.148195	-0.323617	XLOC_029759	8
Glyma06g11310	Constant	gDiff	0.181227	0.0608093	-0.362213	-0.203935	eDiffP	0	-0.585195	-0.632683	0.0351121	eDiffB	0	-0.464777	-0.0892423	0.420274	XLOC_014813	8
Glyma06g05350	E-only	gDiff	-0.131399	-0.143182	0.201303	0.0568674	eDiffP	0	0.525542	1.03861	2.12705	eDiffB	0	0.537325	0.705911	1.93879	XLOC_014543	8
Glyma02g38050	E-ambiguous	gDiff	0	0	0	-0.448898	eDiffP	0	0	0	0	eDiffB	0	0	0	5	XLOC_004881	7
Glyma13g40900	ambiguous	gDiff	1.78729	0.624828	0.756691	1.27437	eDiffP	0	-2.36061	-2.4248	-0.451858	eDiffB	0	-1.19815	-1.3942	0.0610644	XLOC_035918	4
Glyma19g38680	ambiguous	gDiff	-0.981671	-1.06223	1.2426	0	eDiffP	0	0.170333	0.180495	0	eDiffB	0	0.250891	-2.04377	0	XLOC_049496	6
Glyma12g13835	Constant	gDiff	0.161048	0.0748581	-0.191398	-0.515597	eDiffP	0	0.816918	0.756747	0.228799	eDiffB	0	0.903109	1.10919	0.905445	XLOC_030820	8
Glyma02g42481	E-ambiguous	gDiff	-0.169974	0	-0.536543	-0.569745	eDiffP	0	0	1.02161	3.40939	eDiffB	0	-0.607159	1.38818	3.80916	XLOC_005076	6
Glyma05g25960	Constant	gDiff	-0.220944	0.533596	-0.195939	0.119887	eDiffP	0	0.513251	0.173559	-0.315722	eDiffB	0	-0.241289	0.148553	-0.656553	XLOC_012120	8
Glyma07g07790	Constant	gDiff	-0.347083	-0.272924	-0.444676	-0.70452	eDiffP	0	0.652631	0.489014	-0.0875385	eDiffB	0	0.578472	0.586608	0.269899	XLOC_017542	8
Glyma07g09600	ambiguous	gDiff	0.610267	-1.99061	-0.813752	0.461545	eDiffP	0	-2.99536	-2.41335	0.880442	eDiffB	0	-0.394482	-0.989328	1.02917	XLOC_016260	4
Glyma02g46236	Constant	gDiff	-0.361705	0.368021	-0.246048	0.00029469	eDiffP	0	1.10905	0.796397	0.221894	eDiffB	0	0.379329	0.680741	-0.140105	XLOC_003748	8
Glyma11g02470	E-ambiguous	gDiff	0.532158	0.174366	1.03441	-0.154543	eDiffP	0	3.03208	2.14129	0.461995	eDiffB	0	3.38987	1.63904	1.1487	XLOC_027761	6
Glyma05g02970	Low_expression	gDiff	0.321388	-0.548879	0.347314	-1.05482	eDiffP	0	0.352739	0.91287	-0.472075	eDiffB	0	1.22301	0.886944	0.904137	XLOC_010447	8
Glyma12g00270	Constant	gDiff	-0.0388817	-0.120794	-0.170354	-0.252949	eDiffP	0	0.085974	0.104383	-0.0639254	eDiffB	0	0.167887	0.235856	0.150142	XLOC_031414	8
Glyma14g16071	E-ambiguous	gDiff	0.35309	0	0	0	eDiffP	0	-5	-5	-5	eDiffB	0	0	0	0	XLOC_036703	5
Glyma18g22940	Constant	gDiff	0.267591	0.199361	0.00154794	0	eDiffP	0	0.0439443	-0.24578	0	eDiffB	0	0.112174	0.0202633	0	XLOC_046323	8
Glyma01g01740	Constant	gDiff	0.0860025	-0.121197	-0.164588	0.163363	eDiffP	0	0.0306483	-0.181355	0.0822931	eDiffB	0	0.237848	0.0692358	0.0049323	XLOC_001246	8
Glyma11g29440	Constant	gDiff	-0.636826	0.180055	0.501798	0.182698	eDiffP	0	1.56921	1.24037	0.360573	eDiffB	0	0.752334	0.101748	-0.458951	XLOC_028662	7
Glyma08g39250	Low_expression	gDiff	0.499459	0	0	0	eDiffP	0	0	0	0	eDiffB	0	0	0	0	XLOC_019931	7
Glyma07g39331	E-only	gDiff	-0.213461	-0.233488	0.00969249	-0.787341	eDiffP	0	-0.0430673	0.730315	1.54577	eDiffB	0	-0.0230396	0.507161	2.11965	XLOC_017140	7
Glyma01g01090	Low_expression	gDiff	0	-0.690403	0.60624	0.613068	eDiffP	0	0	0	0	eDiffB	0	0	0	0	XLOC_001214	7
Glyma07g16925	E-ambiguous	gDiff	0.235541	-0.307522	0.00818157	0.42046	eDiffP	0	-3.14212	-2.99133	-3.19748	eDiffB	0	-2.59905	-2.76397	-3.3824	XLOC_016536	6
Glyma02g45520	Low_expression	gDiff	-0.0114783	0	0	0	eDiffP	0	0	0	0	eDiffB	0	-0.537824	0	0	XLOC_005219	8
Glyma04g41760	E-ambiguous	gDiff	-0.0647482	-1.65557	-0.988751	0.29387	eDiffP	0	-4.52442	-3.42631	-1.26292	eDiffB	0	-2.9336	-2.50231	-1.62154	XLOC_009047	7
Glyma02g34840	E-only	gDiff	0.158576	-0.257967	-0.0682574	-0.337718	eDiffP	0	-0.527669	0.731709	1.98583	eDiffB	0	-0.111126	0.958542	2.48212	XLOC_003269	8
Glyma12g03501	ambiguous	gDiff	0.19636	0.794688	-0.0706744	0.0899562	eDiffP	0	0.848707	1.25101	1.59874	eDiffB	0	0.250379	1.51804	1.70514	XLOC_030387	5
Glyma16g04680	E-only	gDiff	0.0630462	-0.0530721	-0.608393	0.691915	eDiffP	0	3.21914	3.139	2.94182	eDiffB	0	3.33526	3.81044	2.31295	XLOC_042149	8
Glyma05g36630	Constant	gDiff	0.0639022	-0.146137	-0.13586	-0.202428	eDiffP	0	-0.00272818	-0.187902	-0.587404	eDiffB	0	0.207311	0.0118605	-0.321074	XLOC_011423	8
Glyma02g43750	E-only	gDiff	0.555809	0.188878	-0.0413845	0.306599	eDiffP	0	-2.52898	-2.64536	-3.63535	eDiffB	0	-2.16205	-2.04817	-3.38614	XLOC_005138	8
Glyma07g04131	Constant	gDiff	0.305785	0.878942	0.296353	-0.299712	eDiffP	0	0.465963	0.113616	-0.703214	eDiffB	0	-0.107194	0.123048	-0.0977175	XLOC_016023	8
Glyma15g02430	Low_expression	gDiff	0.369223	0	0	0	eDiffP	0	0	0	0	eDiffB	0	0	0	0	XLOC_039723	2
Glyma13g42121	E-only	gDiff	0	0	0	0.784778	eDiffP	0	0	0	5	eDiffB	0	0	0	5	XLOC_035975	7
Glyma05g36580	ambiguous	gDiff	-0.0186703	0.499697	-0.0335208	-0.429734	eDiffP	0	0.769059	0.113025	-0.917649	eDiffB	0	0.250691	0.127876	-0.506585	XLOC_012628	6
Glyma15g40431	ambiguous	gDiff	-0.50722	-0.841168	0.469125	0.629409	eDiffP	0	1.64458	2.39214	1.64332	eDiffB	0	1.97853	1.4158	0.506687	XLOC_040780	4
Glyma02g39700	Low_expression	gDiff	0	0	0	0	eDiffP	0	0	0	0	eDiffB	0	0	0	0	XLOC_003468	8
Glyma03g42110	ambiguous	gDiff	0	0	0	1.08063	eDiffP	0	0	0	0	eDiffB	0	0	0	0	XLOC_007902	6
Glyma10g42420	Low_expression	gDiff	0	0	0	0	eDiffP	0	0	0	0	eDiffB	0	0	0	0	XLOC_026150	7
Glyma14g10660	ambiguous	gDiff	-0.854195	0.838979	-0.113504	0.49659	eDiffP	0	0.41551	-0.15147	0.627025	eDiffB	0	-1.27766	-0.892161	-0.72376	XLOC_037653	4
Glyma02g14885	Constant	gDiff	0	-1.30508	0.613643	1.00243	eDiffP	0	0	0	0	eDiffB	0	0	0	0	XLOC_002980	8
Glyma13g37040	Low_expression	gDiff	0.323395	0.31203	0.0978683	0	eDiffP	0	-0.161624	-0.319294	0	eDiffB	0	-0.150259	-0.0937667	0	XLOC_033913	7
Glyma07g38890	E-only	gDiff	-0.149411	-0.492532	-0.545053	-0.218251	eDiffP	0	1.19359	1.48039	2.14269	eDiffB	0	1.53671	1.87603	2.21153	XLOC_017117	8
Glyma06g40710	Constant	gDiff	0.914695	0.0969718	0.234423	0.330825	eDiffP	0	-0.535756	0.143356	-0.202181	eDiffB	0	0.281967	0.823628	0.381689	XLOC_015524	7
Glyma12g22350	E-only	gDiff	-0.604447	-0.115152	-0.537061	-0.657481	eDiffP	0	-0.194463	0.3224	1.85768	eDiffB	0	-0.683758	0.255014	1.91072	XLOC_030957	7
Glyma02g04590	E-only	gDiff	-0.0371007	-0.0906607	-0.430092	-0.378582	eDiffP	0	-0.185993	-0.127597	-1.6794	eDiffB	0	-0.132433	0.265393	-1.33792	XLOC_004010	8
Glyma11g15850	E-only	gDiff	0.210114	0.37332	0.497458	0.323621	eDiffP	0	0.0224165	-0.338278	-1.44545	eDiffB	0	-0.140789	-0.625623	-1.55896	XLOC_028385	7
Glyma06g16531	Low_expression	gDiff	0	0	0	0	eDiffP	0	0	0	0	eDiffB	0	0	0	0	XLOC_013483	8
Glyma20g00900	E-only	gDiff	0.04695	-0.292278	0.218848	-0.26449	eDiffP	0	0.56123	0.78311	0.960612	eDiffB	0	0.900458	0.611212	1.27205	XLOC_052304	8
Glyma12g00430	Constant	gDiff	-0.336954	-0.456108	-0.452357	-0.582835	eDiffP	0	-0.572669	-0.65372	0.00613784	eDiffB	0	-0.453515	-0.538316	0.252019	XLOC_031420	8
Glyma13g18620	Low_expression	gDiff	0	0	0	0	eDiffP	0	0	0	0	eDiffB	0	0	0	0	XLOC_033057	8
Glyma04g36420	E-only	gDiff	0.220552	0.0542878	0.686085	0.499794	eDiffP	0	-0.861874	-0.922341	-3.30762	eDiffB	0	-0.69561	-1.38787	-3.58686	XLOC_008803	7
Glyma02g47430	Constant	gDiff	0.0142883	-0.313174	-0.445826	-0.389833	eDiffP	0	0.424708	0.315003	0.448701	eDiffB	0	0.75217	0.775117	0.852823	XLOC_003799	8
Glyma12g05030	GandE-ambiguous	gDiff	-0.234036	1.49714	0.421638	0	eDiffP	0	-2.81361	-3.8387	-5	eDiffB	0	-4.54479	-4.49438	-5	XLOC_030470	6
Glyma09g00260	E-ambiguous	gDiff	-0.0253976	-0.562247	-0.0741386	-0.825845	eDiffP	0	-0.0280065	1.58008	2.27472	eDiffB	0	0.508843	1.62882	3.07516	XLOC_022052	5
Glyma03g39090	G-only	gDiff	0.129248	1.11547	1.26243	1.70573	eDiffP	0	1.48738	1.21683	1.81839	eDiffB	0	0.501158	0.0836536	0.241906	XLOC_007750	8
Glyma18g10332	ambiguous	gDiff	-3.60131	1.29426	-1.10842	-0.87977	eDiffP	0	3.19689	1.2556	1.43371	eDiffB	0	-1.69869	-1.2373	-1.28783	XLOC_046036	3
Glyma03g38240	Low_expression	gDiff	-0.0642246	0.11513	0.0548249	0	eDiffP	0	0.00654506	-0.198581	0	eDiffB	0	-0.17281	-0.31763	0	XLOC_006441	8
Glyma19g06420	Low_expression	gDiff	-0.0794877	0	0	0	eDiffP	0	0	0	0	eDiffB	0	0	0	0	XLOC_048750	2
Glyma17g10450	ambiguous	gDiff	-1.54355	-1.68347	-1.67125	1.61082	eDiffP	0	-0.744961	-0.941013	-0.316466	eDiffB	0	-0.605036	-0.813306	-3.47083	XLOC_044850	6
Glyma12g03370	ambiguous	gDiff	-0.00628497	-0.845853	0.167755	-0.668358	eDiffP	0	-1.44378	-1.03117	-1.85543	eDiffB	0	-0.604214	-1.20521	-1.19336	XLOC_031554	6
Glyma01g05470	Low_expression	gDiff	-1.18728	0	0	0	eDiffP	0	0	0	0	eDiffB	0	0	0	-1.38951	XLOC_000227	8
Glyma13g11270	ambiguous	gDiff	-0.0847463	0.225549	0.150155	-0.337332	eDiffP	0	-0.697242	-0.213046	1.28776	eDiffB	0	-1.00754	-0.447948	1.54034	XLOC_032895	4
Glyma16g17720	Low_expression	gDiff	0.0668728	0	0.135302	0	eDiffP	0	0	-1.2111	0	eDiffB	0	0	-1.27953	0	XLOC_042440	8
Glyma17g03191	Low_expression	gDiff	0	0	0	0	eDiffP	0	0	0	0	eDiffB	0	0	0	0	XLOC_043151	0
Glyma15g06540	Constant	gDiff	-0.0625675	-0.497971	-0.121888	-0.0903214	eDiffP	0	0.310838	0.593081	0.470495	eDiffB	0	0.746241	0.652402	0.498249	XLOC_039905	8
Glyma07g37220	E-only	gDiff	-0.144083	-0.897794	-0.075846	-0.38928	eDiffP	0	0.0963743	1.00235	1.64945	eDiffB	0	0.850085	0.934117	1.89465	XLOC_018333	7
Glyma11g27870	E-only	gDiff	-0.0299359	-0.0425976	0.286392	-0.0196336	eDiffP	0	-2.03836	-1.31928	-2.23369	eDiffB	0	-2.0257	-1.63561	-2.24399	XLOC_028641	7
Glyma03g41910	ambiguous	gDiff	1.54526	0	0	0	eDiffP	0	0	0	0	eDiffB	0	0	0	0	XLOC_006603	6
Glyma02g04531	E-only	gDiff	0.468429	0	0	0	eDiffP	0	-5	-5	-5	eDiffB	0	-5	-5	-5	XLOC_002558	7
Glyma14g07960	E-only	gDiff	0.195225	0.271968	-0.109484	0.0242097	eDiffP	0	0.524117	0.247473	0.833617	eDiffB	0	0.447373	0.552182	1.00463	XLOC_036469	8
Glyma05g25790	ambiguous	gDiff	-0.125139	-0.671766	0.290709	0	eDiffP	0	0.946254	0.879563	-0.587241	eDiffB	0	1.49288	0.463714	0	XLOC_010942	6
Glyma02g38821	Low_expression	gDiff	0	0	0	0	eDiffP	0	0	0	0	eDiffB	0	0	0	0	XLOC_004910	8
Glyma02g38590	E-only	gDiff	-0.0337175	0.0913864	-0.00838238	-0.401105	eDiffP	0	-1.34779	-0.741016	-0.268692	eDiffB	0	-1.47289	-0.766351	0.0986956	XLOC_004905	7
Glyma05g04440	Low_expression	gDiff	0	0	0	0	eDiffP	0	0	0	0	eDiffB	0	0	0	0	XLOC_010510	1
Glyma08g44520	Low_expression	gDiff	0.877613	0	0.677468	0.230247	eDiffP	0	0	-0.590848	-1.23964	eDiffB	0	0	-0.390704	-0.592273	XLOC_020150	8
Glyma07g26890	Constant	gDiff	0.194866	-0.657809	0.540858	-0.2927	eDiffP	0	-0.391097	-0.115897	-1.03436	eDiffB	0	0.461578	-0.461888	-0.546797	XLOC_016688	8
Glyma13g21895	ambiguous	gDiff	-0.483312	1.90679	0.90438	0	eDiffP	0	2.46378	0.722559	-0.910146	eDiffB	0	0.0736788	-0.665134	0	XLOC_033216	2
Glyma19g38110	E-only	gDiff	0.051927	0	0.314118	-0.349269	eDiffP	0	-5	-1.69302	-1.98797	eDiffB	0	0	-1.95521	-1.58677	XLOC_050688	8
Glyma02g01370,Glyma02g01380	Low_expression	gDiff	0.813893	0	0	0	eDiffP	0	0	0	0	eDiffB	0	0	0	0	XLOC_002400	8
Glyma01g05820	E-ambiguous	gDiff	-1.03877	1.48504	-0.85326	-0.23564	eDiffP	0	2.49729	0.788247	2.51834	eDiffB	0	-0.0265229	0.602738	1.71521	XLOC_000239	4
Glyma13g34650	E-only	gDiff	0.593225	0.684488	0.944146	0	eDiffP	0	-1.17262	-0.687003	-1.64333	eDiffB	0	-1.26389	-1.03792	0	XLOC_033786	8
Glyma03g22120	Low_expression	gDiff	-0.372152	0.22479	0.34589	0	eDiffP	0	0.16827	0.0747547	0	eDiffB	0	-0.428671	-0.643287	-1.058	XLOC_005782	6
Glyma13g26470	ambiguous	gDiff	0	-1.42299	-0.688692	0.405286	eDiffP	0	0	0	0	eDiffB	0	0	0	0	XLOC_033416	5
Glyma10g37390	E-only	gDiff	-0.154123	-0.0681289	-0.83932	0.0147225	eDiffP	0	1.65627	1.58616	2.16894	eDiffB	0	1.57027	2.27136	2.00009	XLOC_025912	8
Glyma14g06841	Constant	gDiff	0.157004	-0.0484038	-0.274886	-0.202427	eDiffP	0	0.426956	0.387938	0.379269	eDiffB	0	0.632365	0.819829	0.7387	XLOC_036422	8
Glyma17g01090	ambiguous	gDiff	0.914196	-0.172246	-1.10403	-0.200489	eDiffP	0	0.427311	-0.954341	0.808325	eDiffB	0	1.51375	1.06389	1.92301	XLOC_044405	4
Glyma09g29720	Constant	gDiff	-0.318886	-0.634402	-0.131515	-0.263143	eDiffP	0	-0.402006	-0.25083	-0.221978	eDiffB	0	-0.0864908	-0.438201	-0.277722	XLOC_024197	8
Glyma04g01360	Constant	gDiff	-0.00637422	0.087314	-0.118711	0.0251915	eDiffP	0	0.417565	0.24054	0.054598	eDiffB	0	0.323876	0.352877	0.0230322	XLOC_007977	8
Glyma14g00790	E-only	gDiff	0.0102277	-0.308325	-0.466876	0.334269	eDiffP	0	0.902522	0.969343	1.83066	eDiffB	0	1.22107	1.44645	1.50662	XLOC_037225	8
Glyma16g08380	Low_expression	gDiff	0.773923	0	0	0.186991	eDiffP	0	-0.592759	-0.350633	-0.331907	eDiffB	0	0	0	0.255024	XLOC_041254	8
Glyma06g47091	Low_expression	gDiff	-0.190714	0	0	0	eDiffP	0	0	0	0	eDiffB	0	0	0	0	XLOC_015770	2
Glyma11g33480	Constant	gDiff	0.301448	0.11829	0.400796	0.924453	eDiffP	0	0.348356	0.503957	1.0633	eDiffB	0	0.531514	0.404608	0.440297	XLOC_028775	8
Glyma03g00700	Constant	gDiff	0.0331983	0.0286758	-0.260411	0.315507	eDiffP	0	-0.0296555	-0.0882015	0.311427	eDiffB	0	-0.025133	0.205408	0.0291174	XLOC_006665	8
Glyma14g11170	Constant	gDiff	-0.452747	-0.810112	-0.288458	-0.613662	eDiffP	0	0.00652649	-0.0673735	-0.285554	eDiffB	0	0.363892	-0.231662	-0.124639	XLOC_037680	8
Glyma08g42070	ambiguous	gDiff	0.0412453	-0.560661	-0.418611	0.35687	eDiffP	0	0.770565	1.00676	1.15423	eDiffB	0	1.37247	1.46661	0.838607	XLOC_020041	6
Glyma12g35100	Constant	gDiff	0.53055	0.670421	1.00422	0.218737	eDiffP	0	0.622239	0.568523	0.348535	eDiffB	0	0.482369	0.0948533	0.660348	XLOC_032438	8
Glyma07g03890	Constant	gDiff	0.0517653	-0.0803037	-0.254983	-0.14564	eDiffP	0	0.533269	0.117472	-0.0307149	eDiffB	0	0.665338	0.424221	0.166691	XLOC_017361	8
Glyma06g38410	E-ambiguous	gDiff	0.222219	-0.497222	-0.420616	0.167367	eDiffP	0	1.82122	2.23686	3.002	eDiffB	0	2.54066	2.8797	3.05685	XLOC_013920	6
Glyma05g30521	E-only	gDiff	-0.526029	-0.983353	-0.194747	0.0319061	eDiffP	0	-1.19154	-0.958307	-0.0588012	eDiffB	0	-0.734219	-1.28959	-0.616736	XLOC_011155	8
Glyma08g13240	Constant	gDiff	0.346612	-0.391069	0.0639113	0.081417	eDiffP	0	0.279396	0.410517	-0.603733	eDiffB	0	1.01708	0.693218	-0.338538	XLOC_020927	8
Glyma13g32060	ambiguous	gDiff	0.620953	0	0	0	eDiffP	0	-1.93865	0	0	eDiffB	0	0	-1.46978	0	XLOC_035495	3
Glyma03g22450	E-only	gDiff	0.246454	0.78549	-0.611829	0	eDiffP	0	2.07705	1.15738	-1.03455	eDiffB	0	1.53802	2.01566	0	XLOC_005797	7
Glyma08g12050	Constant	gDiff	0.0602192	0.263416	0.0893754	0.0592057	eDiffP	0	0.0667285	0.0506639	-0.116035	eDiffB	0	-0.136468	0.0215078	-0.115022	XLOC_020880	8
Glyma10g13700	E-only	gDiff	0.113741	0.170869	-0.22656	0.268507	eDiffP	0	-2.50064	-1.90181	1.02806	eDiffB	0	-2.55776	-1.5615	0.873291	XLOC_026705	7
Glyma20g26910	E-ambiguous	gDiff	0	0	0	-0.85515	eDiffP	0	0	0	0	eDiffB	0	0	0	5	XLOC_052853	8
Glyma19g08270	Low_expression	gDiff	0	0	0	0	eDiffP	0	0	0	0	eDiffB	0	0	0	0	XLOC_048794	8
Glyma17g37110	E-only	gDiff	-0.0350163	0.0703351	0.0257634	0.0670553	eDiffP	0	-2.03376	-1.7288	-2.19976	eDiffB	0	-2.13911	-1.78958	-2.30183	XLOC_044317	8
Glyma09g36910	Constant	gDiff	-0.0791667	-0.186919	-0.0068105	-0.380679	eDiffP	0	-0.203939	-0.400649	-0.652451	eDiffB	0	-0.0961868	-0.473005	-0.350939	XLOC_024522	8
Glyma03g41965	GandE-ambiguous	gDiff	0	0	0.0612412	-0.0845457	eDiffP	0	0	5	5	eDiffB	0	0	5	5	XLOC_007898	5
Glyma11g00650	ambiguous	gDiff	0	5	5	2.88009	eDiffP	0	1.73288	1.11115	1.37701	eDiffB	0	0	0	0	XLOC_028994	6
Glyma07g01020	Constant	gDiff	0.0884522	-0.190113	-0.0686411	-0.0786282	eDiffP	0	-0.216211	-0.115256	-0.00395171	eDiffB	0	0.062355	0.0418375	0.163129	XLOC_017236	8
Glyma08g11800	Constant	gDiff	-0.0848778	-0.144879	-0.228748	-0.161243	eDiffP	0	0.307434	0.237534	0.410501	eDiffB	0	0.367435	0.381405	0.486866	XLOC_019033	8
Glyma06g42680	G-only	gDiff	-0.993797	-1.1826	-0.983535	-0.508773	eDiffP	0	0.193916	0.227551	-0.0553627	eDiffB	0	0.382721	0.217289	-0.540387	XLOC_015587	8
Glyma12g12240	E-ambiguous	gDiff	-0.495051	-1.60708	1.16604	-0.744695	eDiffP	0	-2.88068	-2.1821	-2.89094	eDiffB	0	-1.76865	-3.84319	-2.6413	XLOC_030777	6
Glyma11g19260	Constant	gDiff	-0.0339947	0	0	0	eDiffP	0	0	0	0	eDiffB	0	0	0	0	XLOC_028469	7
Glyma02g31971	G-only	gDiff	0.941417	1.89846	1.27995	0.641227	eDiffP	0	0.0513495	-0.429739	-0.693476	eDiffB	0	-0.905698	-0.768268	-0.393286	XLOC_004721	8
Glyma03g40220	E-ambiguous	gDiff	0	0	0	1.34252	eDiffP	0	0	0	5	eDiffB	0	0	0	0	XLOC_007812	7
Glyma03g40050	Constant	gDiff	0.168324	-0.303174	-0.166602	-0.19189	eDiffP	0	-0.0524828	-0.173931	-0.171986	eDiffB	0	0.419016	0.160995	0.188228	XLOC_006517	7
Glyma15g03710	GxE	gDiff	0.872222	0	0	2.45627	eDiffP	0	-5	-5	-0.0436514	eDiffB	0	0	0	-1.6277	XLOC_039772	7
Glyma06g48150	Constant	gDiff	-0.0997702	-0.554216	-0.282136	-0.771615	eDiffP	0	-0.405349	-0.117642	-0.504851	eDiffB	0	0.0490967	0.0647237	0.166994	XLOC_015821	8
Glyma09g39750	Constant	gDiff	-0.134069	-0.119066	-0.154475	-0.00100432	eDiffP	0	0.190047	-0.18728	-0.550207	eDiffB	0	0.175044	-0.166874	-0.683271	XLOC_023320	8
Glyma16g03570	E-ambiguous	gDiff	0.36682	-1.41587	0.13582	-0.16659	eDiffP	0	1.18426	2.81094	5.67391	eDiffB	0	2.96694	3.04194	6.20732	XLOC_042108	4
Glyma11g02250	Constant	gDiff	0.0351963	-0.00996728	-0.0984657	0.174382	eDiffP	0	0.194055	0.0658306	-0.0203625	eDiffB	0	0.239218	0.199493	-0.159548	XLOC_029062	8
Glyma20g28700	Low_expression	gDiff	0	-0.159668	0.30179	-0.369837	eDiffP	0	0	0	0	eDiffB	0	0	0	0	XLOC_052928	8
Glyma20g08930	E-only	gDiff	0.0398996	-0.0588686	-0.383817	0.683993	eDiffP	0	1.39935	1.0583	0.331396	eDiffB	0	1.49812	1.48202	-0.312697	XLOC_052486	7
Glyma18g42290	Constant	gDiff	-0.841683	-1.30486	-0.111112	-0.00685671	eDiffP	0	-0.152399	0.594563	1.22603	eDiffB	0	0.310778	-0.136008	0.391208	XLOC_046578	7
Glyma14g04190	Low_expression	gDiff	0	0	0.239047	0	eDiffP	0	0	0	0	eDiffB	0	0	0	0	XLOC_036287	8
Glyma20g28050	Constant	gDiff	-0.17577	-0.488179	-0.236661	-0.505459	eDiffP	0	0.424335	0.518888	0.662374	eDiffB	0	0.736744	0.579779	0.992063	XLOC_052908	8
Glyma14g02960	Constant	gDiff	-0.0939797	0.115049	0.17347	0.0535986	eDiffP	0	0.522964	0.239144	0.53169	eDiffB	0	0.313935	-0.0283051	0.384111	XLOC_036224	8
Glyma11g15530	E-only	gDiff	-0.0503706	0.00650433	-0.00633085	-0.154625	eDiffP	0	0.13748	-0.178594	-1.35735	eDiffB	0	0.0806049	-0.222634	-1.2531	XLOC_028372	8
Glyma04g07921	Constant	gDiff	0.352633	-0.207483	0.22821	-0.0903281	eDiffP	0	0.0241657	-0.0449906	-0.149721	eDiffB	0	0.584282	0.0794332	0.29324	XLOC_008276	8
Glyma04g11420	Constant	gDiff	1.17183	0.426341	0.284914	0.0434546	eDiffP	0	-0.54167	-0.528245	-2.037	eDiffB	0	0.203819	0.35867	-0.908626	XLOC_009628	8
Glyma02g36400	Low_expression	gDiff	-0.0877185	0	0	0	eDiffP	0	-0.906885	-1.74308	0	eDiffB	0	0	0	0	XLOC_003325	7
Glyma12g04080	Constant	gDiff	0.086544	0.248798	-0.19008	-0.0471299	eDiffP	0	0.0407914	-0.137878	0.315867	eDiffB	0	-0.121463	0.138747	0.449541	XLOC_031581	8
Glyma13g11870,Glyma13g11895	Low_expression	gDiff	0	0.720725	-0.514952	-0.668476	eDiffP	0	0	0	0	eDiffB	0	-1.35874	-1.13027	-0.630704	XLOC_034694	3
Glyma20g36590	E-ambiguous	gDiff	-0.252788	0.393285	-0.377767	0	eDiffP	0	2.78588	1.06605	0	eDiffB	0	2.13981	1.19103	0	XLOC_053287	4
Glyma17g13980	E-only	gDiff	-0.318317	-0.12508	-0.51163	-0.114209	eDiffP	0	1.08989	1.03953	1.95404	eDiffB	0	0.896651	1.23284	1.74993	XLOC_045010	8
Glyma10g34750	E-only	gDiff	-0.227904	-0.170815	-0.241196	-0.274034	eDiffP	0	-0.136065	0.190296	1.07576	eDiffB	0	-0.193153	0.203588	1.12189	XLOC_027208	8
Glyma04g43200	Constant	gDiff	-0.104376	-0.207103	-0.0214555	-0.428186	eDiffP	0	-0.848894	-0.438338	-0.223623	eDiffB	0	-0.746167	-0.521259	0.100187	XLOC_010282	7
Glyma04g02130	Constant	gDiff	-0.0995739	-0.0400507	0.0215291	0.175191	eDiffP	0	0.0792424	0.180048	0.630074	eDiffB	0	0.0197191	0.0589451	0.355309	XLOC_008011	8
Glyma09g33600	Low_expression	gDiff	0	0.490655	-0.102228	0.241385	eDiffP	0	1.00039	0.951905	0.33897	eDiffB	0	0	0	0	XLOC_024373	8
Glyma08g17990	ambiguous	gDiff	0	0	0.425618	-0.0645888	eDiffP	0	0	0	0	eDiffB	0	0	0	0	XLOC_021151	6
Glyma05g01660	Low_expression	gDiff	0.330913	0.169454	0	0	eDiffP	0	-0.901602	-0.989642	0	eDiffB	0	-0.740143	0	0	XLOC_010379	8
Glyma01g31300	GandE-ambiguous	gDiff	1.82161	-0.971165	1.05469	1.30512	eDiffP	0	0.141418	1.68278	0.358199	eDiffB	0	2.93419	2.4497	0.874685	XLOC_001758	4
Glyma15g17421	GxE	gDiff	0.0382957	-1.36443	-0.21711	0.514667	eDiffP	0	0.00402513	0.903116	1.97958	eDiffB	0	1.40675	1.15852	1.50321	XLOC_039064	7
Glyma03g37560	Low_expression	gDiff	0	0	0	0	eDiffP	0	0	0	0	eDiffB	0	0	0	0	XLOC_007681	8
Glyma12g02941	Low_expression	gDiff	0	0	0	0	eDiffP	0	0	0	0	eDiffB	0	-0.137297	-0.184059	0	XLOC_030364	5
Glyma02g18610	E-only	gDiff	-0.227679	-0.0731618	-0.0856165	-0.308551	eDiffP	0	0.831503	0.815162	0.637976	eDiffB	0	0.676986	0.673099	0.718848	XLOC_004587	8
Glyma14g36470	E-ambiguous	gDiff	0	1.49832	-0.118855	-1.16821	eDiffP	0	5	5	5	eDiffB	0	0	5	5	XLOC_038081	3
Glyma20g27261	E-only	gDiff	-0.52322	-0.0345778	-0.0698667	-0.241588	eDiffP	0	0.650372	0.720941	1.81437	eDiffB	0	0.16173	0.267588	1.53274	XLOC_051714	8
Glyma10g32531	Constant	gDiff	0	0	0	0	eDiffP	0	0	0	0	eDiffB	0	1.0901	0.84769	0.29107	XLOC_025665	8
Glyma01g41450	E-only	gDiff	0.485601	-0.608466	0.00407798	0.308247	eDiffP	0	-2.37377	-2.40484	0.501685	eDiffB	0	-1.2797	-1.92332	0.679038	XLOC_002161	8
Glyma11g01460	Constant	gDiff	0.00113983	0.240928	0.00445026	0.0971134	eDiffP	0	0.139799	-0.00385269	0.132897	eDiffB	0	-0.0999892	-0.00716313	0.0369235	XLOC_029028	8
Glyma05g09100	Constant	gDiff	0.278335	0.44207	0.47313	0	eDiffP	0	-0.444522	-0.545643	-1.49487	eDiffB	0	-0.608256	-0.740437	0	XLOC_011848	7
Glyma08g03806	ambiguous	gDiff	0	-0.68659	-1.57755	1.02406	eDiffP	0	0	0	0	eDiffB	0	0	0	0	XLOC_020503	4
Glyma01g20870	Low_expression	gDiff	0	0	0	0.331926	eDiffP	0	0	0	0	eDiffB	0	0	0	0	XLOC_001579	8
Glyma06g17345	Low_expression	gDiff	0	0	0	0	eDiffP	0	0	0	0	eDiffB	0	0	0	0	XLOC_013515	2
Glyma06g09970	E-only	gDiff	0.00737233	-0.15426	0.101633	0.0706086	eDiffP	0	-0.897058	-0.585374	0.114403	eDiffB	0	-0.735426	-0.679635	0.0511664	XLOC_013176	8
Glyma05g31120	E-only	gDiff	0.293512	-0.503133	0.458026	0.0765623	eDiffP	0	-0.656723	-0.647602	-1.18423	eDiffB	0	0.139921	-0.812116	-0.967278	XLOC_011187	8
Glyma08g22550	Constant	gDiff	0.0764355	0.00209427	-0.22688	-0.257916	eDiffP	0	-0.127846	-0.0764507	0.151107	eDiffB	0	-0.0535048	0.226865	0.485458	XLOC_019547	8
Glyma01g01230	E-only	gDiff	0.0502206	-0.320591	-0.166291	-0.489253	eDiffP	0	0.452612	0.471224	0.956231	eDiffB	0	0.823424	0.687736	1.4957	XLOC_001221	8
Glyma03g28410	E-only	gDiff	-0.31294	0.125249	0.435944	0.42018	eDiffP	0	-1.61672	-2.04216	-3.49169	eDiffB	0	-2.05491	-2.79105	-4.22481	XLOC_005978	8
Glyma04g07120	E-only	gDiff	-0.210106	0.137255	-0.351969	0.110898	eDiffP	0	1.27906	1.17922	1.72449	eDiffB	0	0.9317	1.32108	1.40348	XLOC_009451	8
Glyma04g03510	E-ambiguous	gDiff	0	-1.07387	-0.318356	1.07071	eDiffP	0	5	5	5	eDiffB	0	5	5	5	XLOC_009279	7
Glyma02g36481	E-only	gDiff	0.0583323	-0.085045	0.315428	-0.0196626	eDiffP	0	0.848339	0.469578	-1.81597	eDiffB	0	0.991717	0.212482	-1.73797	XLOC_003327	8
Glyma18g18200	ambiguous	gDiff	-0.244273	-1.33488	0.133012	-0.96354	eDiffP	0	-1.66718	-0.956908	-1.79682	eDiffB	0	-0.576569	-1.33419	-1.07755	XLOC_046262	6
Glyma10g01060	ambiguous	gDiff	0.778438	0.562773	0.370018	2.15208	eDiffP	0	-0.208609	0.297671	2.21048	eDiffB	0	0.00705665	0.706092	0.836837	XLOC_024802	6
Glyma11g03110	E-only	gDiff	0.240129	0.244538	0.625347	0	eDiffP	0	-1.53098	-1.00197	0	eDiffB	0	-1.53539	-1.38718	0	XLOC_027789	7
Glyma13g26751	Constant	gDiff	0.158234	0.820426	0.290613	-0.151096	eDiffP	0	0.715439	0.435527	0.320507	eDiffB	0	0.0532465	0.303147	0.629837	XLOC_033433	8
Glyma08g11570	Low_expression	gDiff	0	0	0	0	eDiffP	0	-0.259247	0	0	eDiffB	0	0	0	0	XLOC_020855	4
Glyma12g07300	Constant	gDiff	-0.468834	-0.136462	-0.255135	-0.196666	eDiffP	0	1.00956	0.767645	0.627724	eDiffB	0	0.677187	0.553947	0.355557	XLOC_031712	8
Glyma15g04540	E-only	gDiff	-0.0175895	-0.0936868	-0.419526	0.274413	eDiffP	0	-0.965677	-0.927445	0.406489	eDiffB	0	-0.889579	-0.525508	0.114486	XLOC_038465	8
Glyma18g42280	E-ambiguous	gDiff	0.458237	0.5141	0.517395	0	eDiffP	0	-0.688003	-0.616521	-5	eDiffB	0	-0.743866	-0.675679	0	XLOC_046577	8
Glyma12g02550	ambiguous	gDiff	0.0660918	0.0327118	0.704097	0.0475601	eDiffP	0	-1.75672	-0.776537	-1.42107	eDiffB	0	-1.72334	-1.41454	-1.40253	XLOC_031518	4
Glyma18g40180	ambiguous	gDiff	0.12684	-0.5246	0.233597	-0.31612	eDiffP	0	-0.399417	0.903669	1.0013	eDiffB	0	0.252023	0.796912	1.44426	XLOC_046523	6
Glyma18g04745	E-only	gDiff	0.143293	0.168207	0.206752	0.384249	eDiffP	0	0.776885	0.454347	-0.0766356	eDiffB	0	0.751972	0.390888	-0.317592	XLOC_047287	8
Glyma16g27590	E-only	gDiff	0.205355	0.0870667	0.0131474	0.162745	eDiffP	0	0.509268	0.593259	1.4291	eDiffB	0	0.627556	0.785467	1.47171	XLOC_042692	8
Glyma07g06190	E-only	gDiff	0.106529	-0.173969	0.221842	-0.48276	eDiffP	0	-0.926351	-0.463618	0.826008	eDiffB	0	-0.645853	-0.57893	1.4153	XLOC_016115	8
Glyma08g04290	GandE-ambiguous	gDiff	0	2.20027	-0.31793	0.220843	eDiffP	0	5	0	0	eDiffB	0	0	5	0	XLOC_018669	6
Glyma02g26431	Low_expression	gDiff	-0.269181	0	-0.272528	0	eDiffP	0	-0.242006	-0.620127	0	eDiffB	0	0	-0.61678	0	XLOC_004625	8
Glyma10g01541	Low_expression	gDiff	0.106316	0.0156076	0.319671	0	eDiffP	0	-0.0526935	-0.0268806	0	eDiffB	0	0.0380148	-0.240235	0	XLOC_026306	7
Glyma08g39400	Constant	gDiff	-0.184689	-0.693515	-0.488585	-0.303987	eDiffP	0	0.0608461	-0.0270554	-0.104354	eDiffB	0	0.569672	0.27684	0.0149435	XLOC_021670	8
Glyma06g22240	Low_expression	gDiff	0	0.623972	0.749264	0	eDiffP	0	0	0	0	eDiffB	0	0	0	0	XLOC_013699	8
Glyma13g31390	Constant	gDiff	0.0492244	-0.441171	-0.623428	1.0395	eDiffP	0	-0.674187	-0.660731	1.10153	eDiffB	0	-0.183791	0.0119219	0.11126	XLOC_035461	7
Glyma13g01910	Low_expression	gDiff	0.149546	0	0	0	eDiffP	0	0	0	-1.09872	eDiffB	0	0	0	0	XLOC_032590	6
Glyma09g05190	Constant	gDiff	-0.101321	-0.208112	-0.0697287	-0.064528	eDiffP	0	-0.00499288	0.304726	0.722228	eDiffB	0	0.101798	0.273134	0.685435	XLOC_022290	8
Glyma04g37570	E-only	gDiff	0.0785828	0.0875982	-0.517267	-0.0405013	eDiffP	0	0.718439	0.0293337	-2.25731	eDiffB	0	0.709423	0.625183	-2.13823	XLOC_010026	8
Glyma10g17590	E-only	gDiff	0.029051	0.489139	-0.0258124	-0.0995732	eDiffP	0	-0.5293	-0.94924	-2.19358	eDiffB	0	-0.989389	-0.894377	-2.06496	XLOC_026752	8
Glyma17g03040	Low_expression	gDiff	0	0	0	-1.06432	eDiffP	0	0	0	0	eDiffB	0	0	0	0	XLOC_043145	5
Glyma04g33880	Low_expression	gDiff	0.409089	-0.118109	0.630508	0	eDiffP	0	-1.74811	-0.793009	0	eDiffB	0	-1.22091	-1.01443	0	XLOC_008706	8
Glyma16g27361	Low_expression	gDiff	0	0	0	0	eDiffP	0	0	0	0	eDiffB	0	0	0	0	XLOC_041649	8
Glyma09g22260	E-only	gDiff	-0.073131	-0.307818	0.138789	-0.112303	eDiffP	0	0.0108822	-0.146381	-1.22323	eDiffB	0	0.245569	-0.358301	-1.18406	XLOC_022660	8
Glyma03g36950	Constant	gDiff	-0.0937413	-0.26238	-0.0238643	-0.322759	eDiffP	0	0.0340817	0.173853	0.616402	eDiffB	0	0.202721	0.103976	0.84542	XLOC_006379	8
Glyma18g53870	GxE	gDiff	0.806303	1.53073	1.64145	0	eDiffP	0	-0.329073	-0.671117	-1.52499	eDiffB	0	-1.0535	-1.50626	-5	XLOC_048487	8
Glyma06g41276	Low_expression	gDiff	0	1.52158	0	0	eDiffP	0	1.07336	1.18378	1.00427	eDiffB	0	0	0	0	XLOC_013997	8
Glyma16g28040	Low_expression	gDiff	0.831322	0	0	-0.569793	eDiffP	0	-0.892226	0	-0.740027	eDiffB	0	0	0.0963386	0.661088	XLOC_042713	7
Glyma10g35580	E-only	gDiff	-0.0123255	-0.478344	-0.0387127	-0.322376	eDiffP	0	-0.633302	-0.79257	-1.92736	eDiffB	0	-0.167283	-0.766182	-1.61731	XLOC_025820	7
Glyma02g03890	E-ambiguous	gDiff	0.235081	-0.981307	-0.442348	0.513624	eDiffP	0	4.03267	4.76742	4.22836	eDiffB	0	5.24906	5.44485	3.94982	XLOC_002526	3
Glyma18g51080	Constant	gDiff	0.0234003	0.161713	0.341517	0.0159558	eDiffP	0	0.193553	0.459163	0.635438	eDiffB	0	0.0552401	0.141046	0.642882	XLOC_046964	8
Glyma17g35960	E-only	gDiff	-0.0678619	0.011044	-0.280732	0.0191531	eDiffP	0	0.717778	0.650753	1.47536	eDiffB	0	0.638873	0.863623	1.38835	XLOC_044256	8
Glyma11g38020	E-ambiguous	gDiff	0.410447	0.9438	0.915904	0.848727	eDiffP	0	0.384086	0.655279	2.63618	eDiffB	0	-0.149267	0.149822	2.1979	XLOC_028968	6
Glyma20g37093	Constant	gDiff	-0.238428	-0.266906	-0.317606	-0.0896432	eDiffP	0	0.626336	0.0469935	0.777923	eDiffB	0	0.654813	0.126171	0.629138	XLOC_052165	8
Glyma01g24945	ambiguous	gDiff	-0.199027	-0.489485	0.241459	1.25075	eDiffP	0	-1.03393	-0.51466	1.2136	eDiffB	0	-0.743472	-0.955146	-0.236177	XLOC_000489	5
Glyma07g03300	Constant	gDiff	-0.765576	-0.489417	-0.785436	-0.54007	eDiffP	0	0.600704	0.379469	0.726761	eDiffB	0	0.324545	0.39933	0.501256	XLOC_015985	8
Glyma18g38060	Low_expression	gDiff	0.343174	0	0	0	eDiffP	0	0	0	0	eDiffB	0	0	0	0	XLOC_047895	6
Glyma09g01420	Constant	gDiff	0.117225	0.103496	0.0390666	0	eDiffP	0	0.436168	-0.0420864	0	eDiffB	0	0.449897	0.0360722	0	XLOC_022107	8
Glyma16g09850	GandE-ambiguous	gDiff	0.674622	-2.22131	-0.877121	1.16593	eDiffP	0	-4.22383	-3.6314	-1.18237	eDiffB	0	-1.3279	-2.07966	-1.67368	XLOC_042358	5
Glyma12g31280	Low_expression	gDiff	1.25852	0	0	0	eDiffP	0	0	0	0	eDiffB	0	0	0	0	XLOC_032274	1
Glyma14g36553	E-only	gDiff	0	-0.00138638	-0.213568	-0.312491	eDiffP	0	0	5	5	eDiffB	0	0	5	5	XLOC_037016	8
Glyma01g16380	E-only	gDiff	-0.288574	0.312727	0.0654908	-0.0743414	eDiffP	0	-0.877827	-1.0745	-2.11131	eDiffB	0	-1.47913	-1.42857	-2.32554	XLOC_000389	8
Glyma15g18930	GandE-ambiguous	gDiff	0	0	-0.814692	-0.854069	eDiffP	0	0	0	5	eDiffB	0	0	5	5	XLOC_040415	5
Glyma01g37406	E-only	gDiff	-0.137918	-0.1809	-0.635668	-0.011667	eDiffP	0	-1.16567	-1.1688	-0.563574	eDiffB	0	-1.12269	-0.671051	-0.689825	XLOC_000815	7
Glyma13g08060	E-ambiguous	gDiff	0	0	0	1.28433	eDiffP	0	0	0	5	eDiffB	0	0	0	0	XLOC_034583	7
Glyma10g44200	E-only	gDiff	-0.00165374	-0.0961664	-0.302213	0.124603	eDiffP	0	0.204562	0.115377	0.856416	eDiffB	0	0.299075	0.415937	0.73016	XLOC_027623	8
Glyma01g35640	E-only	gDiff	0.197458	0.84217	-0.348696	-0.670156	eDiffP	0	1.05718	0.15832	0.414632	eDiffB	0	0.412465	0.704473	1.28225	XLOC_001885	7
Glyma08g02060	E-only	gDiff	-0.364254	-0.199699	-0.382808	-0.0752357	eDiffP	0	0.331405	0.549019	1.42028	eDiffB	0	0.16685	0.567573	1.13126	XLOC_020421	8
Glyma16g01951	Constant	gDiff	-0.353561	0.736942	-0.502474	-0.122175	eDiffP	0	0.588414	-0.137657	-0.28954	eDiffB	0	-0.50209	0.0112559	-0.520926	XLOC_042032	8
Glyma13g13030	E-only	gDiff	0.0323958	-0.135979	0.433487	0.18068	eDiffP	0	-0.931796	-0.302388	-0.608609	eDiffB	0	-0.763421	-0.703479	-0.756893	XLOC_032939	8
Glyma11g07510	GandE-ambiguous	gDiff	0.234671	1.61613	0.322217	0.029787	eDiffP	0	3.38532	3.59777	-0.722617	eDiffB	0	2.00385	3.51023	-0.517732	XLOC_027997	1
Glyma18g44300	GandE-ambiguous	gDiff	1.12428	5	0.599435	0	eDiffP	0	0.587482	-1.26115	-5	eDiffB	0	0	-0.736306	0	XLOC_048069	2
Glyma13g41860	Constant	gDiff	-0.100765	-0.426114	-0.117215	0.0289714	eDiffP	0	-0.583258	-0.0220212	-0.0435963	eDiffB	0	-0.257908	-0.00557092	-0.173332	XLOC_034121	8
Glyma01g35110	GxE	gDiff	-1.29004	0.137985	1.07618	1.81287	eDiffP	0	2.64367	2.80331	3.34769	eDiffB	0	1.21564	0.437093	0.24478	XLOC_000714	7
Glyma05g07286	Low_expression	gDiff	0	0	0	0	eDiffP	0	0	0	0	eDiffB	0	0	0	0	XLOC_010598	8
Glyma13g39100	Low_expression	gDiff	0.306156	0	0	-0.481308	eDiffP	0	0	0	0.207351	eDiffB	0	0	0	0.994815	XLOC_035829	8
Glyma15g04220	E-only	gDiff	0.53381	-0.522983	-0.016496	0.323637	eDiffP	0	-0.199584	0.922817	1.61345	eDiffB	0	0.857209	1.47312	1.82363	XLOC_039802	7
Glyma14g36610	Constant	gDiff	0.0420997	-0.149531	-0.0423445	-0.0882735	eDiffP	0	-0.0194116	0.265581	0.638557	eDiffB	0	0.172219	0.350025	0.76893	XLOC_038088	8
Glyma08g28500	Constant	gDiff	-0.100037	0.0607308	-0.427928	0.706382	eDiffP	0	0.325886	-0.0431316	0.455889	eDiffB	0	0.165118	0.284759	-0.35053	XLOC_021536	8
Glyma03g42390	GandE-ambiguous	gDiff	-1.01404	-1.41735	-1.54807	-0.647881	eDiffP	0	2.24285	2.53599	4.51155	eDiffB	0	2.64616	3.07003	4.14539	XLOC_006631	6
Glyma17g10610	Constant	gDiff	0.139567	0.112345	0.0387813	-0.0722079	eDiffP	0	-0.427534	-0.193392	-0.755618	eDiffB	0	-0.400311	-0.0926066	-0.543843	XLOC_044857	8
Glyma19g38940	E-only	gDiff	0.492849	-1.09758	-0.245933	-0.627593	eDiffP	0	-2.00535	-0.922533	0.454608	eDiffB	0	-0.414927	-0.18375	1.57505	XLOC_050720	7
Glyma19g01470	ambiguous	gDiff	-0.178474	0.729368	-0.596354	0.757888	eDiffP	0	1.8299	1.25582	1.44584	eDiffB	0	0.922056	1.6737	0.509481	XLOC_048557	2
Glyma13g05300	Low_expression	gDiff	0.582326	0	0	0	eDiffP	0	0	-0.502465	0	eDiffB	0	0	0	0	XLOC_034484	8
Glyma03g02920	E-only	gDiff	-0.315598	0.0903055	-0.00664821	0.0269744	eDiffP	0	0.942394	0.508535	-0.568313	eDiffB	0	0.53649	0.199585	-0.910886	XLOC_005476	8
Glyma08g08610	E-only	gDiff	0.0288448	0.255564	-0.192504	-0.201992	eDiffP	0	0.312614	0.0997987	1.04965	eDiffB	0	0.0858945	0.321148	1.28048	XLOC_020716	8
Glyma07g38180	Constant	gDiff	-0.207772	-0.220739	-0.123852	-0.564628	eDiffP	0	0.311003	0.318872	0.543383	eDiffB	0	0.323969	0.234951	0.900239	XLOC_017080	8
Glyma12g02420	E-only	gDiff	0.163163	0.0829318	-0.0421922	0.0857732	eDiffP	0	0.207661	0.497864	0.84764	eDiffB	0	0.287892	0.703219	0.92503	XLOC_030341	8
Glyma05g28170	E-ambiguous	gDiff	0.834468	0	0	0	eDiffP	0	-5	-5	-5	eDiffB	0	0	0	0	XLOC_011046	6
Glyma06g04790	E-only	gDiff	-0.0516978	-0.233198	0.143528	-0.24428	eDiffP	0	-1.63413	-1.08939	0.535894	eDiffB	0	-1.45263	-1.28461	0.728476	XLOC_014522	8
Glyma07g08770	Low_expression	gDiff	0	0	0	0	eDiffP	0	0	0	0	eDiffB	0	0	0	0	XLOC_016229	8
Glyma07g18481	Low_expression	gDiff	0	0	0	0	eDiffP	0	0	0	0	eDiffB	0	0	0	0	XLOC_016595	8
Glyma05g22335	E-only	gDiff	-0.0199431	-0.181218	-0.234882	-0.11345	eDiffP	0	0.93154	1.01697	1.9399	eDiffB	0	1.09281	1.23191	2.03341	XLOC_012003	8
Glyma05g01443	Constant	gDiff	-0.0761766	0.549275	0.432152	0.839114	eDiffP	0	0.797154	0.646895	0.944135	eDiffB	0	0.171702	0.138567	0.0288441	XLOC_010365	8
Glyma13g31980	Low_expression	gDiff	0	0	0	0	eDiffP	0	0	0	0	eDiffB	0	0	0	0	XLOC_035493	8
Glyma06g45590	E-only	gDiff	-0.34907	-0.0606674	-0.116167	-0.0378682	eDiffP	0	-1.39572	-1.66083	-0.767383	eDiffB	0	-1.68412	-1.89374	-1.07858	XLOC_015711	8
Glyma20g28960	Constant	gDiff	-0.0417203	0.00526694	0.413754	-0.532931	eDiffP	0	-0.180049	0.0783312	-0.442153	eDiffB	0	-0.227036	-0.377143	0.049058	XLOC_051792	8
Glyma12g31471	E-ambiguous	gDiff	5	1.42262	0.137486	-5	eDiffP	0	2.00288	2.18366	-5	eDiffB	0	5	5	5	XLOC_032284	1
Glyma14g10841	Low_expression	gDiff	0	0	-0.63119	0.862926	eDiffP	0	0	0	0	eDiffB	0	0	0	0	XLOC_037665	8
Glyma07g09370	Constant	gDiff	0.207265	0.255409	0.192367	-0.399883	eDiffP	0	-0.361602	-0.07478	-0.485852	eDiffB	0	-0.409746	-0.0598825	0.121295	XLOC_016250	8
Glyma20g26340	ambiguous	gDiff	0.485352	1.49981	0.99941	0.758688	eDiffP	0	1.40246	0.967997	0.446838	eDiffB	0	0.388004	0.453938	0.173501	XLOC_052830	6
Glyma18g03100	E-only	gDiff	-0.122504	-0.107155	0.0397554	-0.431263	eDiffP	0	0.756873	0.859564	0.856822	eDiffB	0	0.741524	0.697305	1.16558	XLOC_047216	8
Glyma0023s00515	ambiguous	gDiff	-0.807035	0.0449701	-0.469222	0.637316	eDiffP	0	1.16174	1.14803	1.26116	eDiffB	0	0.309731	0.81022	-0.183195	XLOC_053488	4
Glyma16g32480	E-only	gDiff	0.57771	0.385067	-0.128125	0.273905	eDiffP	0	-0.0720372	-0.182631	-1.20193	eDiffB	0	0.120606	0.523204	-0.898126	XLOC_041853	8
Glyma13g03840	Constant	gDiff	-0.104804	-0.135167	0.151945	0.320106	eDiffP	0	0.286893	0.363192	0.217989	eDiffB	0	0.317255	0.106443	-0.206921	XLOC_032649	8
Glyma09g33105	Constant	gDiff	0	0	0	-5	eDiffP	0	0	0	0	eDiffB	0	0.452951	0.830404	2.36481	XLOC_023000	8
Glyma10g08580,Glyma10g08590,Glyma10g08600	Constant	gDiff	-0.4205	-1.06993	-0.691143	0	eDiffP	0	0.307663	1.0732	0	eDiffB	0	0.957094	1.34384	-0.588276	XLOC_025139	7
Glyma16g03660	E-only	gDiff	-0.300823	-0.444495	0.0570945	-0.3289	eDiffP	0	-0.291674	0.225575	1.16174	eDiffB	0	-0.148001	-0.132342	1.18982	XLOC_041040	8
Glyma19g35520	ambiguous	gDiff	0	0	0	0	eDiffP	0	0	0	0	eDiffB	0	0	0	0	XLOC_050577	2
Glyma08g28800	Constant	gDiff	0.0268105	-0.0940982	-0.271234	0.398908	eDiffP	0	0.44627	0.187688	-0.539889	eDiffB	0	0.567178	0.485733	-0.911986	XLOC_021544	8
Glyma11g07490	ambiguous	gDiff	-0.139682	-0.528364	-0.325156	0.955893	eDiffP	0	0.30334	0.874564	2.46469	eDiffB	0	0.692022	1.06004	1.36912	XLOC_027994	5
Glyma07g04050	E-only	gDiff	-1.57387	-0.433167	-0.461549	-0.1995	eDiffP	0	0.871859	0.888238	-1.63514	eDiffB	0	-0.268846	-0.224085	-3.00951	XLOC_017368	7
Glyma01g01360	Low_expression	gDiff	0.698091	0	0	0.0793591	eDiffP	0	0	-1.04095	-0.806117	eDiffB	0	0	0	-0.187385	XLOC_001227	8
Glyma14g24760	Low_expression	gDiff	-0.206956	0.140694	0.0882425	0	eDiffP	0	0.285308	0.0216589	0	eDiffB	0	-0.0623414	-0.27354	-0.859369	XLOC_037906	8
Glyma08g29010	Low_expression	gDiff	0.71309	-0.369933	0.430758	0	eDiffP	0	-1.22127	-0.745978	0	eDiffB	0	-0.138248	-0.463646	0	XLOC_021551	8
Glyma05g08670	Constant	gDiff	0.258769	0.188168	0.18756	-0.0658521	eDiffP	0	0.12049	-0.391859	-0.00428463	eDiffB	0	0.191092	-0.320649	0.320337	XLOC_010666	8
Glyma01g23790	E-ambiguous	gDiff	0	0	0	-0.52363	eDiffP	0	0	0	5	eDiffB	0	0	0	5	XLOC_001638	5
Glyma10g41140	GandE-ambiguous	gDiff	0	0	-5	-0.899004	eDiffP	0	0	0	5	eDiffB	0	0	5	5	XLOC_027486	6
Glyma09g36020	E-only	gDiff	0.0156929	0.429282	0.114211	0.984669	eDiffP	0	0.756723	0.797911	2.24442	eDiffB	0	0.343133	0.699392	1.27545	XLOC_023135	8
Glyma14g10860	Low_expression	gDiff	0	0	0	0	eDiffP	0	0	0	0	eDiffB	0	0	0	0	XLOC_036573	8
Glyma07g09640	E-only	gDiff	0.685828	0.735544	0.323123	-0.522605	eDiffP	0	0.270812	0.70457	1.71895	eDiffB	0	0.221096	1.06728	2.92738	XLOC_016262	8
Glyma20g26530	ambiguous	gDiff	0.260571	0.826591	0.0248723	0	eDiffP	0	1.14421	-0.245086	0	eDiffB	0	0.578188	-0.00938684	0	XLOC_051679	6
Glyma06g05670	Constant	gDiff	0.252223	0.240354	0.220522	-0.0184681	eDiffP	0	0.187258	0.739231	-0.586085	eDiffB	0	0.199127	0.770932	-0.315395	XLOC_014558	8
Glyma14g06550	E-only	gDiff	0.569147	0.268565	0.451431	0.139906	eDiffP	0	-0.161639	0.0593988	0.907858	eDiffB	0	0.138942	0.177114	1.3371	XLOC_036407	8
Glyma11g15700	ambiguous	gDiff	0.427716	-1.25268	0.0533341	0.0562756	eDiffP	0	-2.54167	-1.86053	-0.530134	eDiffB	0	-0.861275	-1.48615	-0.158693	XLOC_028376	6
Glyma01g37490	E-ambiguous	gDiff	0.0834062	-0.0765424	0.0676695	-0.248748	eDiffP	0	0.316841	1.72107	3.65195	eDiffB	0	0.476789	1.73681	3.9841	XLOC_001973	6
Glyma06g02850	Constant	gDiff	0.161095	-0.269527	0.450529	0.191693	eDiffP	0	0.0287461	0.288298	-0.699338	eDiffB	0	0.459368	-0.0011363	-0.729935	XLOC_014425	8
Glyma18g43600	E-ambiguous	gDiff	0	0.419259	-0.609993	0	eDiffP	0	5	0	0	eDiffB	0	1.99752	1.35126	0	XLOC_048046	5
Glyma13g35921	Low_expression	gDiff	0	-0.48653	0	0	eDiffP	0	0	0	0	eDiffB	0	0	0	0	XLOC_033853	8
Glyma04g40810	ambiguous	gDiff	-0.725523	-0.118133	-0.441585	0.927231	eDiffP	0	0.506221	0.0932082	0.408239	eDiffB	0	-0.101169	-0.19073	-1.24451	XLOC_009002	5
Glyma15g10670	E-only	gDiff	0.637049	0.382536	0.463187	0.596105	eDiffP	0	-0.0440647	0.292674	1.71346	eDiffB	0	0.210449	0.466536	1.75441	XLOC_040084	8
Glyma05g05450	E-ambiguous	gDiff	0.292645	0.201081	0.812619	0	eDiffP	0	-5.22034	-3.4668	-5.45771	eDiffB	0	-5.12878	-3.98677	-5	XLOC_010541	4
Glyma17g04080	E-only	gDiff	0.0717287	-0.394575	-0.406114	0.131803	eDiffP	0	0.792784	0.395772	1.49178	eDiffB	0	1.25909	0.873615	1.4317	XLOC_044544	8
Glyma03g37300	Constant	gDiff	0.193514	0.324937	-0.268278	0	eDiffP	0	0.45698	-0.395639	0	eDiffB	0	0.325558	0.0661529	0	XLOC_007667	7
Glyma06g05660	E-only	gDiff	-0.59258	-0.216754	0.0331755	-0.362587	eDiffP	0	1.01875	0.782652	1.36359	eDiffB	0	0.642924	0.156897	1.1336	XLOC_012965	8
Glyma05g29990	Constant	gDiff	0.717733	-0.245051	0.520443	-0.122165	eDiffP	0	-0.551444	-0.119601	-0.705659	eDiffB	0	0.411339	0.0776891	0.134239	XLOC_011131	7
Glyma01g39860	GxE	gDiff	-0.00717355	0.315109	0.109308	2.38654	eDiffP	0	-1.75926	-2.18268	-0.550604	eDiffB	0	-2.08155	-2.29916	-2.94431	XLOC_002086	7
Glyma01g37320	E-only	gDiff	0.367681	0.292012	0.168818	0.0889879	eDiffP	0	-0.22203	0.454141	2.17047	eDiffB	0	-0.146361	0.653004	2.44917	XLOC_000811	8
Glyma17g07545	GandE	gDiff	-0.405288	-1.30817	-0.786632	-0.869003	eDiffP	0	0.100063	0.685289	1.11553	eDiffB	0	1.00295	1.06663	1.57925	XLOC_044698	8
Glyma08g01800	Low_expression	gDiff	0.368452	0.526131	0.000450299	0.435203	eDiffP	0	0.0634093	-0.376018	-0.151466	eDiffB	0	-0.0942704	-0.00801636	-0.218217	XLOC_020408	7
Glyma02g09801	Low_expression	gDiff	0.924788	0	0	0	eDiffP	0	-0.856687	0	0	eDiffB	0	0	0	0	XLOC_002780	8
Glyma11g36660	ambiguous	gDiff	-0.954669	-0.790022	-0.70197	-2.1997	eDiffP	0	1.21285	0.942469	0.56008	eDiffB	0	1.0482	0.689771	1.80512	XLOC_030162	3
Glyma08g06130	Low_expression	gDiff	0	0.392917	-0.488009	0	eDiffP	0	0	0	0	eDiffB	0	0	0	0	XLOC_020614	8
Glyma06g01660	ambiguous	gDiff	-0.671458	-0.997388	-0.706548	-1.36155	eDiffP	0	0.252364	0.20734	0.10955	eDiffB	0	0.578293	0.242429	0.799639	XLOC_014364	8
Glyma09g41121	G-only	gDiff	-1.73113	-0.948979	-1.21523	-1.06302	eDiffP	0	0.936522	0.519434	0.827987	eDiffB	0	0.154371	0.00353848	0.159873	XLOC_024702	8
Glyma16g04810	E-only	gDiff	-0.147641	-0.123025	-0.470188	0.130006	eDiffP	0	0.890528	0.556078	0.800208	eDiffB	0	0.865911	0.878626	0.522561	XLOC_041093	8
Glyma19g29300	Low_expression	gDiff	0	0.311403	0	0	eDiffP	0	0	0	0	eDiffB	0	0	0	0	XLOC_049067	7
Glyma17g13110	E-ambiguous	gDiff	-0.217838	0.103561	0.0244925	-0.134627	eDiffP	0	-2.08941	-2.12282	-0.256021	eDiffB	0	-2.41081	-2.36515	-0.339232	XLOC_043635	6
Glyma19g39680	Constant	gDiff	0.185657	-0.417781	-0.465902	-0.0686288	eDiffP	0	0.305437	0.301578	0.31924	eDiffB	0	0.908875	0.953137	0.573526	XLOC_049537	8
Glyma07g39920	E-only	gDiff	-0.562596	-0.336398	-0.213807	-0.513699	eDiffP	0	0.371175	0.663644	1.39776	eDiffB	0	0.144977	0.314854	1.34887	XLOC_017170	8
Glyma09g38770	E-only	gDiff	-0.103057	0.232378	-0.229496	-0.363547	eDiffP	0	0.351233	0.30834	1.44078	eDiffB	0	0.0157976	0.434779	1.70127	XLOC_024598	8
Glyma19g25840	Constant	gDiff	0.112687	0.171589	0.228181	0.462941	eDiffP	0	-0.230135	-0.135453	-0.153746	eDiffB	0	-0.289037	-0.250947	-0.504	XLOC_048953	8
Glyma13g40990	E-only	gDiff	-0.214719	0.00668053	-0.449464	0.0132337	eDiffP	0	0.975964	0.662125	1.28421	eDiffB	0	0.754564	0.89687	1.05626	XLOC_035923	8
Glyma14g37640	Low_expression	gDiff	0	1.02593	1.59135	0	eDiffP	0	0.384376	0.539219	0	eDiffB	0	0	0	0	XLOC_038122	8
Glyma17g37190	Constant	gDiff	0.0716061	0.0503782	-0.441165	0.0196398	eDiffP	0	-0.5802	-0.959847	-0.277513	eDiffB	0	-0.558972	-0.447076	-0.225547	XLOC_044322	8
Glyma10g31510	Constant	gDiff	0.202618	-0.224286	-0.088151	-0.228886	eDiffP	0	0.126709	0.449341	0.764928	eDiffB	0	0.553613	0.74011	1.19643	XLOC_025616	8
Glyma06g46634,Glyma06g46642	Constant	gDiff	-0.166626	0.217426	-0.145723	0.41903	eDiffP	0	-0.15192	-0.495643	0.182225	eDiffB	0	-0.535971	-0.516546	-0.40343	XLOC_014225	8
Glyma01g02330	E-ambiguous	gDiff	0.122202	-0.379706	0.632189	0.62606	eDiffP	0	0.719423	2.37346	4.12001	eDiffB	0	1.22133	1.86347	3.61615	XLOC_001275	6
Glyma13g36920	E-only	gDiff	-0.314667	-0.087377	-0.0776578	-0.00490203	eDiffP	0	1.16266	1.26749	2.02372	eDiffB	0	0.935367	1.03048	1.71395	XLOC_035719	8
Glyma01g26300	E-ambiguous	gDiff	0.154496	0.0637801	0.363498	-0.00495544	eDiffP	0	-0.486759	0.434168	2.82589	eDiffB	0	-0.396043	0.225166	2.98534	XLOC_001670	6
Glyma17g04011	E-ambiguous	gDiff	-0.0267997	0.91591	0.467004	0.731827	eDiffP	0	-1.38031	-2.28451	-4.38194	eDiffB	0	-2.32302	-2.77831	-5.14057	XLOC_043195	6
Glyma15g07270	ambiguous	gDiff	0.633849	-0.951226	0.201201	-0.176264	eDiffP	0	-1.16598	-1.26854	-0.446612	eDiffB	0	0.4191	-0.835893	0.363501	XLOC_039937	4
Glyma06g07110	Constant	gDiff	0.955827	0.525373	0.0756044	0.0335069	eDiffP	0	0.138892	-0.0105344	-0.125838	eDiffB	0	0.569346	0.869688	0.796482	XLOC_014625	8
Glyma09g08850	E-only	gDiff	-0.301825	0.537932	0.698227	0	eDiffP	0	-1.3074	-1.46417	-3.83513	eDiffB	0	-2.14716	-2.46422	-5	XLOC_022440	7
Glyma07g38150	E-only	gDiff	-0.492486	-0.0578065	0.251344	0.22085	eDiffP	0	0.388249	-1.21504	-1.23215	eDiffB	0	-0.0464309	-1.95887	-1.94548	XLOC_018380	8
Glyma10g34910	ambiguous	gDiff	-0.121912	0.876575	-1.95588	0	eDiffP	0	2.08276	0.55338	0	eDiffB	0	1.08427	2.38735	0	XLOC_027212	5
Glyma04g39750	E-only	gDiff	0.229727	0.115796	-0.501839	0.436134	eDiffP	0	0.695767	0.285978	0.652273	eDiffB	0	0.809698	1.01754	0.445867	XLOC_008949	8
Glyma18g51643	Constant	gDiff	0.327875	0.233898	0.140457	1.26888	eDiffP	0	0.632312	0.385198	0.267297	eDiffB	0	0.726289	0.572617	-0.673713	XLOC_046990	8
Glyma10g07260	E-only	gDiff	0.0835796	-0.0895224	-0.141585	-0.284709	eDiffP	0	-0.817213	-0.136528	1.24202	eDiffB	0	-0.644111	0.0886359	1.61031	XLOC_026537	8
Glyma11g35150	E-only	gDiff	-0.369834	0.160657	-0.221214	0.440322	eDiffP	0	-0.49894	-0.667779	-1.05262	eDiffB	0	-1.02943	-0.816399	-1.86278	XLOC_028839	8
Glyma02g02777	Constant	gDiff	0.630516	-0.808309	0.229223	0.225829	eDiffP	0	-0.652104	-0.144696	-0.197003	eDiffB	0	0.786721	0.256596	0.207684	XLOC_003940	7
Glyma06g09420	E-ambiguous	gDiff	0.211052	0.471922	0.691615	0.944521	eDiffP	0	-2.1536	-1.4956	-2.93269	eDiffB	0	-2.41447	-1.97616	-3.66616	XLOC_013146	5
Glyma20g31050	Low_expression	gDiff	0.50966	0.562916	-0.700592	0	eDiffP	0	-0.118596	-0.461536	0	eDiffB	0	-0.171852	0.748716	0	XLOC_053026	7
Glyma15g10730	E-only	gDiff	-0.491572	0.0642426	-0.305264	-0.127925	eDiffP	0	1.2873	0.834042	1.21135	eDiffB	0	0.731481	0.647734	0.847703	XLOC_040089	8
Glyma13g16720	E-only	gDiff	0.758517	-0.35876	0.027506	-0.443115	eDiffP	0	0.0067635	0.468304	1.41171	eDiffB	0	1.12404	1.19931	2.61334	XLOC_034812	7
Glyma01g35910	GandE-ambiguous	gDiff	0.0273345	0.938902	1.27613	0.830296	eDiffP	0	-1.41153	-2.07169	-4.58777	eDiffB	0	-2.3231	-3.32049	-5.39073	XLOC_001895	6
Glyma13g10400	Low_expression	gDiff	0	0	0	0	eDiffP	0	0	0	0	eDiffB	0	0.614571	0.219857	-0.397872	XLOC_032873	7
Glyma03g01550	GandE	gDiff	1.5824	2.93588	2.35304	2.32257	eDiffP	0	-0.725253	-0.50601	-1.75658	eDiffB	0	-2.07873	-1.27664	-2.49674	XLOC_006710	7
Glyma07g32420	Constant	gDiff	-0.440776	-0.0744521	-0.377377	-0.130699	eDiffP	0	0.787302	0.80413	0.970125	eDiffB	0	0.420979	0.740732	0.660048	XLOC_018151	8
Glyma03g41120	E-ambiguous	gDiff	-1.09255	0.530802	-0.146516	0.344717	eDiffP	0	-0.164006	-0.898761	-2.6372	eDiffB	0	-1.78735	-1.84479	-4.07446	XLOC_006562	6
Glyma08g18980	ambiguous	gDiff	-0.874686	0.799668	-0.0711002	-0.920575	eDiffP	0	2.36308	1.7435	1.51102	eDiffB	0	0.688728	0.93991	1.55691	XLOC_021189	6
Glyma13g05480	GandE-ambiguous	gDiff	0	0	-0.410399	-1.86823	eDiffP	0	0	0	5	eDiffB	0	0	0	5	XLOC_032707	4
Glyma08g27590	ambiguous	gDiff	-1.43017	0.636722	-0.800015	0.633591	eDiffP	0	2.02562	0.765152	0.441966	eDiffB	0	-0.0412714	0.134997	-1.6218	XLOC_021503	4
Glyma05g36785	Constant	gDiff	0.024363	-0.0505008	-0.0660699	-0.41976	eDiffP	0	0.510837	0.462796	0.663356	eDiffB	0	0.585701	0.553229	1.10748	XLOC_012638	8
Glyma13g19140	Low_expression	gDiff	0	-0.499621	-0.959281	0	eDiffP	0	0	0	0	eDiffB	0	0	0	0	XLOC_034917	4
Glyma07g30180	E-ambiguous	gDiff	-5	0	0	0	eDiffP	0	0	0	0	eDiffB	0	-2.29341	-5	-5	XLOC_016744	6
Glyma17g18310	E-only	gDiff	-0.485751	0.158206	0.0539214	0.0346856	eDiffP	0	-0.998339	-1.04716	-1.22669	eDiffB	0	-1.6423	-1.58683	-1.74712	XLOC_045164	8
Glyma10g42691	Constant	gDiff	0.0219443	-0.234063	0.203629	-0.368209	eDiffP	0	-0.280104	0.0266855	0.193828	eDiffB	0	-0.0240965	-0.155	0.583982	XLOC_026163	8
Glyma08g04010	Low_expression	gDiff	0	0	0	0.00101784	eDiffP	0	0	-0.154717	-0.0357299	eDiffB	0	0	0	0	XLOC_018656	8
Glyma06g42860	Constant	gDiff	-0.18855	-0.373625	-0.15074	0	eDiffP	0	0.248814	-0.231104	0	eDiffB	0	0.433889	-0.268915	-1.95416	XLOC_015594	8
Glyma20g35580	E-only	gDiff	-0.071466	0.296842	0.105523	-0.0860749	eDiffP	0	-1.27576	-0.901583	-3.19146	eDiffB	0	-1.64407	-1.07857	-3.17686	XLOC_052093	7
Glyma02g44380	E-only	gDiff	0.349886	0.230665	-0.572795	-0.0865591	eDiffP	0	1.83522	1.38621	2.25948	eDiffB	0	1.95444	2.30889	2.69592	XLOC_005168	8
Glyma0363s00210	Low_expression	gDiff	0	0	0	0	eDiffP	0	0	0	0	eDiffB	0	0	0	0	XLOC_053511	4
Glyma19g24520	GandE-ambiguous	gDiff	0.0269782	-1.48329	-0.969072	-0.704804	eDiffP	0	1.79036	2.75728	3.89202	eDiffB	0	3.30063	3.75333	4.6238	XLOC_048914	6
Glyma10g34880	E-only	gDiff	0.0935004	-0.235941	-0.250648	0.181439	eDiffP	0	-0.908467	-0.69346	0.985609	eDiffB	0	-0.579027	-0.349311	0.89767	XLOC_025779	8
Glyma10g12361	Low_expression	gDiff	-0.319223	-0.239137	0	0	eDiffP	0	-0.504826	-0.189695	0	eDiffB	0	-0.584912	0	0	XLOC_025228	7
Glyma10g02930	E-only	gDiff	-0.242051	-0.282329	-0.299631	-0.044628	eDiffP	0	-2.07944	-2.39719	-2.23856	eDiffB	0	-2.03916	-2.33961	-2.43598	XLOC_026365	8
Glyma18g35940	Constant	gDiff	0.106085	0.0718914	0.402443	-0.0501434	eDiffP	0	-0.612511	-0.316709	-0.688761	eDiffB	0	-0.578318	-0.613067	-0.532533	XLOC_047866	8
Glyma16g08460	E-ambiguous	gDiff	0.0802621	0.922617	0.339023	1.19066	eDiffP	0	0.473908	-0.0838546	-2.82988	eDiffB	0	-0.368448	-0.342615	-3.94028	XLOC_041260	5
Glyma15g17920,Glyma15g17944	Constant	gDiff	0.0331976	-0.0290945	-0.399527	0.211064	eDiffP	0	-0.0140289	-0.118612	0.691472	eDiffB	0	0.0482632	0.314112	0.513606	XLOC_039078	8
Glyma13g31460	ambiguous	gDiff	-0.0831139	-0.0309056	-0.248605	0.507519	eDiffP	0	-1.26483	-1.0039	0.400286	eDiffB	0	-1.31704	-0.838408	-0.190346	XLOC_035468	6
Glyma13g24420	E-only	gDiff	-0.0162385	-0.292948	-0.435367	0.179265	eDiffP	0	-1.08767	-0.927847	-0.653657	eDiffB	0	-0.810965	-0.508719	-0.849161	XLOC_033318	8
Glyma18g13200	ambiguous	gDiff	1.16735	0	0	0	eDiffP	0	0	0	0	eDiffB	0	0	0	0	XLOC_047589	3
Glyma17g05990	E-only	gDiff	0.0215272	-0.262995	-0.171147	0.0620425	eDiffP	0	0.289326	0.353772	0.87127	eDiffB	0	0.573848	0.546446	0.830755	XLOC_044624	8
Glyma09g05000	E-only	gDiff	0.520049	-0.281618	0.0486473	-0.0771442	eDiffP	0	-2.39711	-2.29953	-3.36899	eDiffB	0	-1.59545	-1.82813	-2.7718	XLOC_023628	8
Glyma08g19101	E-only	gDiff	-0.410614	-0.38345	-0.310682	-0.316701	eDiffP	0	0.948491	0.87924	1.0838	eDiffB	0	0.921327	0.779308	0.989889	XLOC_021194	8
Glyma04g00370	GxE	gDiff	0.352163	1.18968	2.39054	0	eDiffP	0	-1.85115	-0.88032	-2.83559	eDiffB	0	-2.68867	-2.9187	-5	XLOC_009127	7
Glyma16g17170	Low_expression	gDiff	0	0.0992486	-0.166619	0	eDiffP	0	0	0	0	eDiffB	0	0.497912	-0.364066	0	XLOC_041353	5
Glyma06g07420	Constant	gDiff	-0.0773628	0.0334685	0.10015	0.225722	eDiffP	0	0.161472	0.0160989	-0.710704	eDiffB	0	0.0506409	-0.161414	-1.01379	XLOC_014643	8
Glyma18g46560	GandE-ambiguous	gDiff	-1.18518	-2.18523	-1.0518	-0.545163	eDiffP	0	2.00955	4.56853	8.42037	eDiffB	0	3.0096	4.43515	7.78035	XLOC_048163	4
Glyma07g31570	E-only	gDiff	-0.175957	-0.311739	-0.407638	-0.0386849	eDiffP	0	0.793422	0.641616	1.1797	eDiffB	0	0.929204	0.873297	1.04243	XLOC_018115	8
Glyma04g19020	E-ambiguous	gDiff	0.388149	0.22996	0.531947	0	eDiffP	0	-3.15542	-1.83156	-5	eDiffB	0	-2.99723	-1.97536	-5	XLOC_008562	6
Glyma02g09530	GandE-ambiguous	gDiff	0	0	0	-1.70577	eDiffP	0	0	0	0	eDiffB	0	0	0	5	XLOC_002773	6
Glyma04g10185	Constant	gDiff	0.244148	-0.11889	-0.00904602	-0.181327	eDiffP	0	0.0215684	0.0251596	-0.0775873	eDiffB	0	0.384607	0.278354	0.347889	XLOC_009579	8
Glyma13g25950	Low_expression	gDiff	0	0	0	0	eDiffP	0	0	0	0	eDiffB	0	0	0	0	XLOC_033392	8
Glyma05g05000	Low_expression	gDiff	0	0	0	-0.395578	eDiffP	0	0	0	0	eDiffB	0	0	0	1.374	XLOC_011725	8
Glyma09g09460	Low_expression	gDiff	-0.137964	-0.322471	-0.150139	-0.036358	eDiffP	0	-0.397245	-0.0714145	0.566492	eDiffB	0	-0.212738	-0.0592386	0.464886	XLOC_022455	8
Glyma17g16410	Low_expression	gDiff	0	0	-0.198448	0	eDiffP	0	0	0	0	eDiffB	0	0	0	0	XLOC_045110	8
Glyma07g38120	E-only	gDiff	0.0808326	-0.244716	-0.292447	-0.15571	eDiffP	0	0.642795	1.17179	3.03761	eDiffB	0	0.968344	1.54507	3.27415	XLOC_018379	7
Glyma05g25990	Constant	gDiff	0.533297	-0.0821173	-0.15912	0	eDiffP	0	-0.948517	-0.577785	-1.42702	eDiffB	0	-0.333103	0.114633	0	XLOC_012121	8
Glyma20g30545	Constant	gDiff	-0.194623	-0.304526	-0.39373	-0.283336	eDiffP	0	-0.218221	-0.179068	0.247352	eDiffB	0	-0.108318	0.0200386	0.336065	XLOC_051866	8
Glyma12g09300	Constant	gDiff	-0.395624	-0.262436	-0.156164	0.413843	eDiffP	0	0.704807	0.778203	1.19968	eDiffB	0	0.571619	0.538744	0.390216	XLOC_031807	8
Glyma06g00710	ambiguous	gDiff	0.261571	0.534889	0.158008	0.140918	eDiffP	0	1.13726	1.32475	0.404483	eDiffB	0	0.863943	1.42831	0.525136	XLOC_014326	6
Glyma06g07470	E-only	gDiff	-0.456633	0	0	-0.624582	eDiffP	0	0	0	1.38326	eDiffB	0	0	0	1.55121	XLOC_013040	8
Glyma11g04620	ambiguous	gDiff	-0.803173	-0.601767	-0.785354	0.611973	eDiffP	0	-0.218091	0.00588983	0.428722	eDiffB	0	-0.419497	-0.0119291	-0.986424	XLOC_027855	6
Glyma10g30360	Constant	gDiff	-0.108898	-0.306127	-0.354442	-0.11077	eDiffP	0	-0.449607	-0.277352	-0.210064	eDiffB	0	-0.252378	-0.0318081	-0.208192	XLOC_027022	8
Glyma03g23170	Low_expression	gDiff	0	0	0	0	eDiffP	0	0	0	0	eDiffB	0	0	0	0	XLOC_007103	8
Glyma04g07370	E-only	gDiff	0.0730526	0.226159	-0.257347	0.220107	eDiffP	0	-0.642886	-1.09667	-1.4808	eDiffB	0	-0.795993	-0.766266	-1.62786	XLOC_009465	8
Glyma06g09195	Constant	gDiff	-0.755316	-0.210496	0.0497134	-0.0469432	eDiffP	0	0.338481	0.338497	0.68074	eDiffB	0	-0.20634	-0.466532	-0.0276334	XLOC_013133	8
Glyma05g02180	E-only	gDiff	0.0272016	-0.0624877	0.248585	0.0415696	eDiffP	0	-1.05079	-0.840159	-0.92488	eDiffB	0	-0.961105	-1.06154	-0.939248	XLOC_010411	7
Glyma16g08640	E-ambiguous	gDiff	-0.114239	-0.0953041	0.212287	0	eDiffP	0	-1.1568	-1.49911	0	eDiffB	0	-1.17573	-1.82563	-5	XLOC_041266	4
Glyma09g17231	Low_expression	gDiff	0	0	0	0	eDiffP	0	0	0	0	eDiffB	0	0	0	0	XLOC_022602	8
Glyma20g00530	E-only	gDiff	0.531621	0.442883	0.461716	0.434324	eDiffP	0	0.266325	0.273099	1.1244	eDiffB	0	0.355063	0.343005	1.2217	XLOC_052296	8
Glyma19g07230	E-only	gDiff	-0.151369	-0.391166	-0.30234	-0.322828	eDiffP	0	0.628444	1.15868	2.85107	eDiffB	0	0.868242	1.30965	3.02252	XLOC_050049	8
Glyma13g37111	GandE-ambiguous	gDiff	5	2.4498	1.41216	0.380336	eDiffP	0	1.69701	-0.33472	0.4575	eDiffB	0	0	0	5	XLOC_035729	6
Glyma02g40430	Constant	gDiff	-0.131498	-0.209375	-0.375084	0.248571	eDiffP	0	-0.0506706	-0.131873	0.55511	eDiffB	0	0.0272059	0.111712	0.17504	XLOC_004977	8
Glyma15g05490	Constant	gDiff	-0.274678	0.0107888	-0.0551315	-0.431787	eDiffP	0	0.328063	0.331534	0.260056	eDiffB	0	0.0425957	0.111988	0.417166	XLOC_039854	8
Glyma08g26050	Low_expression	gDiff	0.222688	0	0	0	eDiffP	0	0	0	0	eDiffB	0	0	0	0	XLOC_019694	8
Glyma13g23730	E-only	gDiff	0	0.0318747	-0.365054	-0.425511	eDiffP	0	0	0	5	eDiffB	0	0	0	5	XLOC_035131	8
Glyma05g05750	Constant	gDiff	-0.143718	0.38902	-0.554433	-0.197566	eDiffP	0	0.154506	-0.282397	-0.581604	eDiffB	0	-0.378232	0.128318	-0.527756	XLOC_011748	7
Glyma18g37970	E-ambiguous	gDiff	-0.642194	-1.06729	-0.957036	0.835866	eDiffP	0	0.757759	1.52599	4.31619	eDiffB	0	1.18286	1.84083	2.83813	XLOC_046467	7
Glyma15g18700	Constant	gDiff	0.47912	0.134618	0.414961	-0.213573	eDiffP	0	-1.02222	-0.834801	-0.830144	eDiffB	0	-0.677715	-0.770642	-0.137451	XLOC_039106	8
Glyma02g46780	E-only	gDiff	-0.316292	-0.0615849	0.0583618	-0.120826	eDiffP	0	-0.471486	-0.795259	-1.48218	eDiffB	0	-0.726194	-1.16991	-1.67764	XLOC_005281	8
Glyma15g27610	Constant	gDiff	0.392271	0.205495	0.259729	-0.101463	eDiffP	0	-0.401181	-0.398445	-1.38478	eDiffB	0	-0.214406	-0.265904	-0.891046	XLOC_040572	8
Glyma12g04141	Low_expression	gDiff	0	0	0	0	eDiffP	0	0	0	0	eDiffB	0	0	0	0	XLOC_030421	8
Glyma10g36520	Low_expression	gDiff	0.326099	0.325438	0	0	eDiffP	0	-0.998479	-1.62581	0	eDiffB	0	-0.997818	0	0	XLOC_027278	8
Glyma02g43010	GandE-ambiguous	gDiff	-0.382784	2.51155	0	0	eDiffP	0	0.0829129	-1.23981	-5	eDiffB	0	-2.81142	-5	-5	XLOC_005095	4
Glyma11g20593	GandE-ambiguous	gDiff	1.99606	5	0	0	eDiffP	0	-1.22604	-2.06539	-5	eDiffB	0	0	0	0	XLOC_028532	6
Glyma08g47040	E-only	gDiff	-0.50428	-0.202971	-0.55981	0.212188	eDiffP	0	1.85298	1.53807	2.25883	eDiffB	0	1.55167	1.5936	1.54236	XLOC_020280	8
Glyma08g08480	Low_expression	gDiff	0	0	0	0	eDiffP	0	0	0	0	eDiffB	0	0	0	0	XLOC_018878	6
Glyma04g19010	Low_expression	gDiff	0	0	0	0	eDiffP	0	0	0	0	eDiffB	0	0	0	0	XLOC_009761	7
Glyma18g43790	ambiguous	gDiff	0	-0.120288	-0.494461	0.028174	eDiffP	0	0	0	0	eDiffB	0	0	0	0	XLOC_048052	6
Glyma19g29741	Low_expression	gDiff	0	0	0	0	eDiffP	0	0	0	0	eDiffB	0	0	0	0	XLOC_049090	8
Glyma16g27850	GxE	gDiff	0.146481	-1.41747	-0.226994	-0.48699	eDiffP	0	-1.60649	-1.35378	-2.75887	eDiffB	0	-0.0425374	-0.980301	-2.1254	XLOC_041681	7
Glyma14g18380	Low_expression	gDiff	0.635306	0	0	0	eDiffP	0	-0.82104	-0.748904	0	eDiffB	0	0	0	0	XLOC_037819	8
Glyma02g10901	Low_expression	gDiff	0.255123	0.58671	0	0	eDiffP	0	-0.827617	-0.818348	0	eDiffB	0	-1.1592	0	0	XLOC_004302	8
Glyma19g26660	Low_expression	gDiff	0	0	0	-0.163649	eDiffP	0	0	0	0	eDiffB	0	0	0	0	XLOC_048973	8
Glyma18g48100	Low_expression	gDiff	0	0	-0.382551	-0.15981	eDiffP	0	0	0	0	eDiffB	0	0	0	0	XLOC_048231	8
Glyma20g33540	ambiguous	gDiff	0.516712	0.505501	0.892899	0	eDiffP	0	-0.293036	-0.326692	0	eDiffB	0	-0.281824	-0.702878	0	XLOC_053140	6
Glyma17g36450	E-only	gDiff	-0.0879669	0.179678	0.231437	-0.141653	eDiffP	0	1.14323	0.612463	1.36601	eDiffB	0	0.875582	0.293059	1.41969	XLOC_045514	8
Glyma08g20050	Constant	gDiff	-0.374186	-0.0567436	-0.189878	-0.349566	eDiffP	0	0.0839521	0.127482	0.460796	eDiffB	0	-0.233491	-0.0568258	0.436175	XLOC_021234	8
Glyma02g31585	Low_expression	gDiff	0	1.38066	0.614954	0	eDiffP	0	0	0	0	eDiffB	0	0	0	0	XLOC_004715	2
Glyma04g03680	E-only	gDiff	-0.0448505	-0.175355	-0.18221	0.239645	eDiffP	0	-3.25971	-3.19561	-2.96707	eDiffB	0	-3.1292	-3.05825	-3.25156	XLOC_008086	8
Glyma10g39585	E-only	gDiff	0.0816673	-0.384846	0.16907	0.0403841	eDiffP	0	1.29774	1.39145	0.471284	eDiffB	0	1.76425	1.30405	0.512567	XLOC_026013	8
Glyma15g03500	Constant	gDiff	-0.0794974	-0.286955	-0.35569	-0.232946	eDiffP	0	0.0380437	-0.00559262	0.130606	eDiffB	0	0.245501	0.2706	0.284055	XLOC_038417	8
Glyma07g37430	E-only	gDiff	0.330299	0.00519993	0.345309	0	eDiffP	0	-0.203192	-0.425625	-2.94003	eDiffB	0	0.121907	-0.440635	-5	XLOC_018344	8
Glyma06g11081	E-ambiguous	gDiff	0.52961	0.0821777	-0.618617	0.637575	eDiffP	0	-1.88542	-2.12957	-2.70481	eDiffB	0	-1.43799	-0.981345	-2.81278	XLOC_014802	4
Glyma13g34820	GandE-ambiguous	gDiff	0.93727	0	0	0	eDiffP	0	-1.95676	-2.62396	-5	eDiffB	0	0	0	0	XLOC_033797	6
Glyma12g01500	Constant	gDiff	0.161134	-0.00107382	0.11544	0.053245	eDiffP	0	0.515239	0.263634	-0.614759	eDiffB	0	0.677447	0.309328	-0.50687	XLOC_031468	8
Glyma15g13320	Constant	gDiff	-0.0981847	-0.135552	-0.102371	0.0893537	eDiffP	0	-0.275739	-0.377201	-0.200039	eDiffB	0	-0.238371	-0.373014	-0.387577	XLOC_040198	8
Glyma14g07820	Low_expression	gDiff	0	0	0	0.305998	eDiffP	0	0	0	0	eDiffB	0	0	0	0	XLOC_036462	5
Glyma16g29920	ambiguous	gDiff	1.33977	0	0	0	eDiffP	0	0	0	0	eDiffB	0	0	0	0	XLOC_041759	2
Glyma19g01050	GandE-ambiguous	gDiff	-0.473294	1.4333	-0.85785	-1.01632	eDiffP	0	-4.2739	-6.93868	-7.16022	eDiffB	0	-6.1805	-6.55412	-6.61719	XLOC_048537	3
Glyma08g10140	E-only	gDiff	-0.330211	0.164895	0.229275	0.358621	eDiffP	0	-0.660538	-0.833916	-0.592364	eDiffB	0	-1.15564	-1.3934	-1.2812	XLOC_018957	8
Glyma15g00780	E-only	gDiff	0.170306	0.75411	-0.0083345	0.113362	eDiffP	0	-0.317356	-0.827367	-1.37151	eDiffB	0	-0.901159	-0.648726	-1.31457	XLOC_039643	8
Glyma11g04130	GandE-ambiguous	gDiff	-0.378897	-0.763372	-1.079	2.72055	eDiffP	0	-4.87624	-6.10567	-3.81812	eDiffB	0	-4.49176	-5.40557	-6.91757	XLOC_027828	4
Glyma10g39690	ambiguous	gDiff	-0.522501	0	0	0	eDiffP	0	-0.62909	0	0	eDiffB	0	0	0	0	XLOC_027416	4
Glyma05g24090	E-only	gDiff	0.399123	0.412321	0.173894	0.788675	eDiffP	0	-1.30275	-1.60907	-1.26527	eDiffB	0	-1.31594	-1.38385	-1.65483	XLOC_012057	8
Glyma02g37740	Constant	gDiff	-0.535994	-0.236532	-0.0575442	-0.0347744	eDiffP	0	0.778616	0.736986	0.420397	eDiffB	0	0.479153	0.258536	-0.0808234	XLOC_004869	8
Glyma13g38100	Low_expression	gDiff	0	0	0	0	eDiffP	0	0	0	0	eDiffB	0	0	0	0	XLOC_033951	7
Glyma01g44430	E-only	gDiff	0.134422	-0.805256	0.328869	-0.362916	eDiffP	0	2.60644	3.74543	4.17541	eDiffB	0	3.54612	3.55099	4.67275	XLOC_002285	7
Glyma01g45510	GandE-ambiguous	gDiff	-3.32216	-1.11052	-1.22807	0.157763	eDiffP	0	2.54505	2.77316	4.35608	eDiffB	0	0.33341	0.679066	0.876157	XLOC_001176	5
Glyma19g34110	E-only	gDiff	-0.384503	-0.533913	0.498451	-0.918853	eDiffP	0	1.1553	0.810139	-0.33164	eDiffB	0	1.30471	-0.0728151	0.20271	XLOC_050518	7
Glyma17g12640	Low_expression	gDiff	0	0	0.0785462	0	eDiffP	0	0	0.246357	0	eDiffB	0	0	0	0	XLOC_044942	8
Glyma15g08090	Low_expression	gDiff	0	0	0	-0.406436	eDiffP	0	0	0	0	eDiffB	0	0	0	0	XLOC_039974	8
Glyma09g15380	Constant	gDiff	-0.0573281	-0.286172	0.138546	-0.8243	eDiffP	0	0.390823	0.256524	0.871684	eDiffB	0	0.619668	0.0606498	1.63866	XLOC_022555	8
Glyma05g20510	ambiguous	gDiff	-0.785384	-0.623575	-0.65501	-1.54797	eDiffP	0	-0.451721	-0.547307	-1.48522	eDiffB	0	-0.613529	-0.677681	-0.722627	XLOC_011966	8
Glyma16g04020	ambiguous	gDiff	0.511494	0.552052	0.581651	0.481768	eDiffP	0	-0.579623	-0.553718	-0.966721	eDiffB	0	-0.620181	-0.623874	-0.936995	XLOC_042125	6
Glyma20g34870	Constant	gDiff	-0.120591	-0.375239	0.405669	-0.329393	eDiffP	0	0.264626	0.589999	-0.234307	eDiffB	0	0.519273	0.0637391	-0.0255055	XLOC_053199	7
Glyma13g31220	E-only	gDiff	-0.143234	0.171995	-0.261813	-0.633497	eDiffP	0	2.22882	2.40203	2.615	eDiffB	0	1.91359	2.52061	3.10526	XLOC_035452	7
Glyma12g31050	ambiguous	gDiff	-0.947327	-0.0775359	-0.842911	-0.110851	eDiffP	0	2.12668	1.21366	1.91944	eDiffB	0	1.25689	1.10924	1.08296	XLOC_031115	6
Glyma06g09520	E-ambiguous	gDiff	-0.0148616	0.463982	1.01003	0.462192	eDiffP	0	-0.612719	-0.59206	-2.95929	eDiffB	0	-1.09156	-1.61695	-3.43635	XLOC_014732	6
Glyma07g33310	Low_expression	gDiff	0.152384	-0.0274401	-0.126558	0.496478	eDiffP	0	-0.755285	-0.547574	-0.655705	eDiffB	0	-0.575461	-0.268632	-0.999798	XLOC_018180	8
Glyma13g18040	Low_expression	gDiff	0	0	0	0	eDiffP	0	0	0	0	eDiffB	0	0	0	0	XLOC_034880	8
Glyma15g40000	GxE	gDiff	0	-0.931924	-1.65225	0.667589	eDiffP	0	0	0	5	eDiffB	0	5	5	5	XLOC_040760	7
Glyma09g30891	Constant	gDiff	-0.219839	-0.392632	0.0553518	-0.621542	eDiffP	0	-0.306187	0.0647872	0.212991	eDiffB	0	-0.133395	-0.210404	0.614694	XLOC_024245	8
Glyma18g47050	Constant	gDiff	-0.094629	-0.0699588	-0.320312	-0.479765	eDiffP	0	0.0784261	-0.402617	-0.79033	eDiffB	0	0.0537559	-0.176934	-0.405195	XLOC_046782	8
Glyma05g24863	Low_expression	gDiff	0	-0.860809	-0.576831	-0.737589	eDiffP	0	0	0	0	eDiffB	0	0.82168	0.82395	1.03133	XLOC_010896	7
Glyma04g14551	Constant	gDiff	-0.261215	0.070386	-0.171503	-0.448307	eDiffP	0	0.120263	0.0415139	-0.422379	eDiffB	0	-0.211338	-0.0481982	-0.235287	XLOC_008490	8
Glyma09g01330	E-only	gDiff	-0.00456315	0.305704	-0.146334	0.0789633	eDiffP	0	-0.796126	-0.795906	0.170564	eDiffB	0	-1.10639	-0.654135	0.0870373	XLOC_023476	8
Glyma02g03280	GandE-ambiguous	gDiff	-2.34969	2.30332	2.59497	0	eDiffP	0	3.95797	3.99894	0.701089	eDiffB	0	-0.695043	-0.945726	-5	XLOC_002496	3
Glyma08g05890	Low_expression	gDiff	0	0	0	0.259075	eDiffP	0	0	0	0	eDiffB	0	0	0	0	XLOC_018744	6
Glyma13g22086	Constant	gDiff	-0.574608	-0.297615	-0.773843	0.193656	eDiffP	0	0.63422	0.0633924	0.553475	eDiffB	0	0.357227	0.262628	-0.214789	XLOC_033226	8
Glyma12g34420	E-only	gDiff	0.225715	-0.971799	-0.398213	0.207516	eDiffP	0	-3.46494	-3.15257	-1.70319	eDiffB	0	-2.26742	-2.52864	-1.68499	XLOC_031278	7
Glyma19g36063	Low_expression	gDiff	0	0	0	0	eDiffP	0	0	0	0	eDiffB	0	0	0	0	XLOC_049373	6
Glyma14g04610	ambiguous	gDiff	-0.395228	-1.02809	-0.738101	0.798291	eDiffP	0	0.993476	0.805819	0.0856768	eDiffB	0	1.62634	1.14869	-1.10784	XLOC_036312	6
Glyma06g08100	Constant	gDiff	0.560498	-0.0290841	0.0585998	-0.382249	eDiffP	0	-0.307653	-0.19897	0.585198	eDiffB	0	0.281928	0.302928	1.52794	XLOC_014672	8
Glyma02g47560	GandE-ambiguous	gDiff	-0.265898	2.08228	-0.0988095	-0.724391	eDiffP	0	-4.77696	-8.32823	-9.03254	eDiffB	0	-7.12513	-8.49532	-8.57405	XLOC_003807	6
Glyma08g12220	Constant	gDiff	0.0844897	-0.160224	-0.154147	0.180493	eDiffP	0	-0.0986035	0.132073	0.325734	eDiffB	0	0.14611	0.37071	0.229731	XLOC_019053	8
Glyma01g34350	E-only	gDiff	0.0476206	0.184586	0.324644	-0.0879529	eDiffP	0	-0.264682	-0.0963891	-1.06258	eDiffB	0	-0.401648	-0.373412	-0.927008	XLOC_000689	8
Glyma19g37860	GandE-ambiguous	gDiff	0	-1.14692	-1.64573	2.24859	eDiffP	0	5	5	5	eDiffB	0	5	5	5	XLOC_049456	3
Glyma11g18960	E-only	gDiff	-0.115419	0.599057	-0.272252	0.219903	eDiffP	0	1.10941	0.553406	-0.511935	eDiffB	0	0.394937	0.710238	-0.847257	XLOC_029735	7
Glyma03g36770	E-only	gDiff	0.273217	0.273687	0.871864	-0.00951632	eDiffP	0	0.150479	0.259804	-1.48367	eDiffB	0	0.150009	-0.338844	-1.20094	XLOC_006371	8
Glyma12g31490	E-ambiguous	gDiff	0	-0.456215	0.111459	1.09224	eDiffP	0	0	5	5	eDiffB	0	0	5	0	XLOC_031138	5
Glyma06g19850	Constant	gDiff	0.0542049	-0.286975	0.018421	0.759866	eDiffP	0	-0.395968	-0.154473	-0.0106263	eDiffB	0	-0.0547882	-0.118689	-0.716288	XLOC_015189	8
Glyma11g13580	ambiguous	gDiff	-0.276323	-0.0530656	0.695476	0	eDiffP	0	-0.797927	-0.784314	-1.65225	eDiffB	0	-1.02118	-1.75611	0	XLOC_029555	6
Glyma13g27090	GandE-ambiguous	gDiff	5	0	2.47391	0.632259	eDiffP	0	-0.795258	1.12068	2.54698	eDiffB	0	0	0	5	XLOC_033451	5
Glyma06g06870	ambiguous	gDiff	-0.572499	0	0	0	eDiffP	0	-0.537956	0	0	eDiffB	0	0	0	0	XLOC_014614	5
Glyma02g39340	ambiguous	gDiff	0.914655	-1.56999	-0.556076	-0.00572041	eDiffP	0	-2.16584	-1.61108	0.559519	eDiffB	0	0.318804	-0.140351	1.47989	XLOC_003448	6
Glyma10g03500	Low_expression	gDiff	0	0	0	0	eDiffP	0	0	0	0	eDiffB	0	0	0	0	XLOC_024916	8
Glyma08g32590	E-only	gDiff	-0.0217125	-0.0742076	0.149895	-0.352535	eDiffP	0	0.486568	1.04037	2.1156	eDiffB	0	0.539063	0.86876	2.44642	XLOC_019820	8
Glyma04g11005	E-ambiguous	gDiff	-1.13396	0.814148	0.629084	-0.90984	eDiffP	0	0.119755	-0.833495	-2.91646	eDiffB	0	-1.82835	-2.59654	-3.14058	XLOC_008409	5
Glyma05g08496	Low_expression	gDiff	0.252015	0	-0.159861	-0.305585	eDiffP	0	-0.287491	-0.696824	-0.399695	eDiffB	0	0	-0.284949	0.157905	XLOC_010656	8
Glyma10g08350	Constant	gDiff	0.184423	-0.0220661	0.214039	-0.0205239	eDiffP	0	0.284588	0.459574	0.110406	eDiffB	0	0.491077	0.429958	0.315352	XLOC_025126	8
Glyma08g05820	Low_expression	gDiff	0.708872	0	0	0	eDiffP	0	0	0	0	eDiffB	0	0	0	0	XLOC_020599	7
Glyma11g07771	Low_expression	gDiff	-0.0406994	0.303873	-0.0671806	0	eDiffP	0	0.663714	0.483052	0	eDiffB	0	0.319142	0.509533	0	XLOC_028017	8
Glyma06g05420	E-only	gDiff	-0.171994	0	0	0	eDiffP	0	-4.91192	-5.55844	-5	eDiffB	0	-5	-5	-5	XLOC_012953	7
Glyma08g01440	Constant	gDiff	-0.530753	-0.356129	-0.379082	-0.87011	eDiffP	0	0.380428	0.0188124	-0.786842	eDiffB	0	0.205804	-0.132859	-0.447485	XLOC_020388	8
Glyma08g45240	E-only	gDiff	-0.3101	0.0779768	-0.240129	0.427474	eDiffP	0	0.0854774	-1.18979	-2.1043	eDiffB	0	-0.302599	-1.25976	-2.84187	XLOC_020193	8
Glyma10g34640	E-only	gDiff	-0.45389	0.0253645	0.316874	0	eDiffP	0	1.6712	1.22881	0	eDiffB	0	1.19194	0.458043	0	XLOC_027200	7
Glyma03g30380	GandE-ambiguous	gDiff	0	-1.09962	-1.51063	0.992804	eDiffP	0	2.50903	4.13413	6.48087	eDiffB	0	5	5	5	XLOC_007345	4
Glyma02g29260	E-only	gDiff	-0.270517	0.36039	-0.196934	-0.432471	eDiffP	0	-0.983992	-1.1753	-1.01134	eDiffB	0	-1.6149	-1.24888	-0.849382	XLOC_003185	8
Glyma16g13400	Low_expression	gDiff	0.382613	0.480256	0	0	eDiffP	0	0.258331	-0.0224946	0	eDiffB	0	0.160689	0	0	XLOC_041332	8
Glyma17g10040	E-only	gDiff	-0.0222807	-0.143526	0.0735962	-0.0230501	eDiffP	0	-1.26714	-1.30019	-1.19117	eDiffB	0	-1.1459	-1.39607	-1.1904	XLOC_044825	8
Glyma18g50431	ambiguous	gDiff	-0.384331	-0.821808	-0.184591	0.240439	eDiffP	0	0.0855916	0.664167	0.361203	eDiffB	0	0.523068	0.464426	-0.263568	XLOC_048343	6
Glyma15g11670	Low_expression	gDiff	-0.420087	0	0	0	eDiffP	0	0	0	0	eDiffB	0	0	0	0	XLOC_040129	7
Glyma06g22410	E-ambiguous	gDiff	0.162214	1.54481	-0.189787	0	eDiffP	0	-2.23687	-2.27548	-5	eDiffB	0	-3.61947	-1.92348	-5	XLOC_013702	6
Glyma04g38480	E-only	gDiff	-0.00503021	0	-0.19849	-0.332496	eDiffP	0	0	0.000126421	1.29226	eDiffB	0	-0.200993	0.193586	1.61973	XLOC_010058	7
Glyma11g37560	Constant	gDiff	0.437889	0.0443301	-0.186679	0.135034	eDiffP	0	-0.480926	-0.354344	0.453408	eDiffB	0	-0.087367	0.270224	0.756263	XLOC_028945	8
Glyma05g26470	Constant	gDiff	0.135714	0.0110508	-0.553843	0.265829	eDiffP	0	0.162679	-0.363811	-0.887657	eDiffB	0	0.287342	0.325745	-1.01777	XLOC_012146	8
Glyma13g20070	GandE-ambiguous	gDiff	0.245645	-1.47377	-1.36114	-1.62701	eDiffP	0	-1.39744	-0.366393	1.06463	eDiffB	0	0.321978	1.24039	2.93728	XLOC_034958	6
Glyma14g12390	Constant	gDiff	-0.187037	0.279897	0.208576	-0.335364	eDiffP	0	0.712593	0.587277	0.527132	eDiffB	0	0.245659	0.191664	0.675458	XLOC_037714	8
Glyma02g03010	Low_expression	gDiff	0	0	0	0	eDiffP	0	0	0	0	eDiffB	0	0	0	0	XLOC_003952	6
Glyma09g35750	E-only	gDiff	-0.0434281	0.249365	0.103333	-0.346472	eDiffP	0	-3.05596	-2.93096	-4.10336	eDiffB	0	-3.34875	-3.07772	-3.80031	XLOC_024464	8
Glyma17g19660	E-only	gDiff	0.0163624	-0.103173	-0.16749	0.245342	eDiffP	0	-1.05091	-0.646431	-0.757817	eDiffB	0	-0.931372	-0.462578	-0.986797	XLOC_043915	8
Glyma02g11800	E-only	gDiff	0.159566	-0.438264	-1.26146	0.126588	eDiffP	0	-2.19909	-2.48297	-0.380247	eDiffB	0	-1.60126	-1.06194	-0.347268	XLOC_004336	7
[truncated: 32,255 more rows]
